# Supplementary material for: Uncovering the Effects of Different Formulae of Milk Powders on the Fecal Microorganisms and Metabolites of Bengal Tiger (Panthera tigris spp. tigris) Cubs
Source: Animals (Basel). 2025 Apr 4;15(7):1053. doi: 10.3390/ani15071053 (PMC11988094; doi:10.3390/ani15071053)
Supplement: Supplementary file 1 [file animals-15-01053-s001.zip › Supplementary Table S1.xls]

ASV ID	Dm1	Dm2	Dm3	Dm4	Dm5	Gm1	Gm2	Gm3	Gm4	Gm5	taxonomy
ASV583	0	0	0	0	0	0	0	0	0	0	d__Bacteria;k__norank_d__Bacteria;p__Firmicutes;c__Clostridia;o__Lachnospirales;f__Lachnospiraceae;g__unclassified_f__Lachnospiraceae;s__unclassified_f__Lachnospiraceae
ASV538	0	0	0	0	0	0	0	0	1	0	d__Bacteria;k__norank_d__Bacteria;p__Firmicutes;c__Bacilli;o__Lactobacillales;f__Lactobacillaceae;g__Lactobacillus;s__unclassified_g__Lactobacillus
ASV510	0	0	1	0	0	0	0	0	0	0	d__Bacteria;k__norank_d__Bacteria;p__Proteobacteria;c__Gammaproteobacteria;o__Burkholderiales;f__Burkholderiaceae;g__Limnobacter;s__unclassified_g__Limnobacter
ASV245	0	0	0	0	0	0	0	0	0	0	d__Bacteria;k__norank_d__Bacteria;p__Firmicutes;c__Bacilli;o__Lactobacillales;f__Lactobacillaceae;g__Lactobacillus;s__unclassified_g__Lactobacillus
ASV481	1	0	0	0	0	0	0	0	0	0	d__Bacteria;k__norank_d__Bacteria;p__Firmicutes;c__Clostridia;o__Lachnospirales;f__Lachnospiraceae;g__unclassified_f__Lachnospiraceae;s__unclassified_f__Lachnospiraceae
ASV27	1	1	1	1	0	0	0	0	0	0	d__Bacteria;k__norank_d__Bacteria;p__Actinobacteriota;c__Actinobacteria;o__Bifidobacteriales;f__Bifidobacteriaceae;g__Bifidobacterium;s__unclassified_g__Bifidobacterium
ASV119	0	0	0	0	0	0	1	0	0	0	d__Bacteria;k__norank_d__Bacteria;p__unclassified_k__norank_d__Bacteria;c__unclassified_k__norank_d__Bacteria;o__unclassified_k__norank_d__Bacteria;f__unclassified_k__norank_d__Bacteria;g__unclassified_k__norank_d__Bacteria;s__unclassified_k__norank_d__Bacteria
ASV507	0	0	1	0	0	0	0	0	0	0	d__Bacteria;k__norank_d__Bacteria;p__Bacteroidota;c__Bacteroidia;o__Bacteroidales;f__Muribaculaceae;g__norank_f__Muribaculaceae;s__uncultured_bacterium_g__norank_f__Muribaculaceae
ASV227	0	1	0	0	0	0	0	0	0	0	d__Bacteria;k__norank_d__Bacteria;p__Firmicutes;c__Bacilli;o__Lactobacillales;f__Streptococcaceae;g__Streptococcus;s__unclassified_g__Streptococcus
ASV316	0	0	0	0	0	0	0	0	0	0	d__Bacteria;k__norank_d__Bacteria;p__Actinobacteriota;c__Actinobacteria;o__Micrococcales;f__Micrococcaceae;g__Rothia;s__unclassified_g__Rothia
ASV512	0	0	0	0	0	1	0	0	1	1	d__Bacteria;k__norank_d__Bacteria;p__Proteobacteria;c__Gammaproteobacteria;o__Enterobacterales;f__Morganellaceae;g__Morganella;s__unclassified_g__Morganella
ASV213	1	1	0	0	0	0	0	0	0	0	d__Bacteria;k__norank_d__Bacteria;p__Firmicutes;c__Clostridia;o__Oscillospirales;f__Oscillospiraceae;g__Oscillibacter;s__Oscillibacter_sp._PEA192
ASV484	1	0	0	0	0	0	0	0	0	0	d__Bacteria;k__norank_d__Bacteria;p__Firmicutes;c__Clostridia;o__Lachnospirales;f__Lachnospiraceae;g__Sellimonas;s__uncultured_bacterium_g__Sellimonas
ASV362	0	0	0	0	0	0	0	0	0	0	d__Bacteria;k__norank_d__Bacteria;p__Actinobacteriota;c__Coriobacteriia;o__Coriobacteriales;f__Coriobacteriaceae;g__Collinsella;s__unclassified_g__Collinsella
ASV574	0	0	0	0	0	0	0	0	0	0	d__Bacteria;k__norank_d__Bacteria;p__Proteobacteria;c__Gammaproteobacteria;o__Enterobacterales;f__Enterobacteriaceae;g__Escherichia-Shigella;s__unclassified_g__Escherichia-Shigella
ASV369	0	0	0	0	0	0	0	0	0	0	d__Bacteria;k__norank_d__Bacteria;p__Firmicutes;c__Bacilli;o__Lactobacillales;f__Lactobacillaceae;g__Lactobacillus;s__unclassified_g__Lactobacillus
ASV256	0	0	0	0	0	0	0	1	1	1	d__Bacteria;k__norank_d__Bacteria;p__Bacteroidota;c__Bacteroidia;o__Bacteroidales;f__Bacteroidaceae;g__Bacteroides;s__unclassified_g__Bacteroides
ASV200	0	0	0	0	0	0	0	0	0	0	d__Bacteria;k__norank_d__Bacteria;p__Chloroflexi;c__Anaerolineae;o__SBR1031;f__norank_o__SBR1031;g__norank_f__norank_o__SBR1031;s__unclassified_g__norank_f__norank_o__SBR1031
ASV38	1	1	0	1	1	0	0	0	0	0	d__Bacteria;k__norank_d__Bacteria;p__Firmicutes;c__Clostridia;o__Lachnospirales;f__Lachnospiraceae;g__Lachnoclostridium;s__unclassified_g__Lachnoclostridium
ASV313	0	0	0	0	0	0	0	0	0	0	d__Bacteria;k__norank_d__Bacteria;p__Firmicutes;c__Clostridia;o__Clostridiales;f__Clostridiaceae;g__Clostridium_sensu_stricto_4;s__uncultured_bacterium_g__Clostridium_sensu_stricto_4
ASV571	0	0	0	0	0	0	0	0	0	0	d__Bacteria;k__norank_d__Bacteria;p__Firmicutes;c__Clostridia;o__Lachnospirales;f__Lachnospiraceae;g__unclassified_f__Lachnospiraceae;s__unclassified_f__Lachnospiraceae
ASV307	0	0	0	0	0	0	0	0	0	0	d__Bacteria;k__norank_d__Bacteria;p__Firmicutes;c__Bacilli;o__Lactobacillales;f__Streptococcaceae;g__Streptococcus;s__unclassified_g__Streptococcus
ASV522	0	0	0	0	0	0	0	0	0	0	d__Bacteria;k__norank_d__Bacteria;p__Firmicutes;c__Clostridia;o__Peptostreptococcales-Tissierellales;f__Peptostreptococcaceae;g__Peptostreptococcus;s__unclassified_g__Peptostreptococcus
ASV332	0	0	0	0	0	0	0	0	0	0	d__Bacteria;k__norank_d__Bacteria;p__Firmicutes;c__Bacilli;o__Lactobacillales;f__Lactobacillaceae;g__Lactobacillus;s__Lactobacillus_agilis
ASV192	0	0	0	0	0	0	0	0	0	0	d__Bacteria;k__norank_d__Bacteria;p__Chloroflexi;c__Anaerolineae;o__Caldilineales;f__Caldilineaceae;g__Litorilinea;s__unclassified_g__Litorilinea
ASV558	0	0	0	0	0	0	0	0	0	0	d__Bacteria;k__norank_d__Bacteria;p__Firmicutes;c__Clostridia;o__Clostridiales;f__Clostridiaceae;g__unclassified_f__Clostridiaceae;s__unclassified_f__Clostridiaceae
ASV648	0	0	0	0	1	0	0	0	0	0	d__Bacteria;k__norank_d__Bacteria;p__Bacteroidota;c__Bacteroidia;o__Bacteroidales;f__Muribaculaceae;g__norank_f__Muribaculaceae;s__unclassified_g__norank_f__Muribaculaceae
ASV172	0	0	0	0	0	0	0	0	0	0	d__Bacteria;k__norank_d__Bacteria;p__Chloroflexi;c__Anaerolineae;o__SBR1031;f__A4b;g__norank_f__A4b;s__uncultured_organism_g__norank_f__A4b
ASV50	0	0	0	1	0	0	0	0	0	0	d__Bacteria;k__norank_d__Bacteria;p__Bacteroidota;c__Bacteroidia;o__Bacteroidales;f__Muribaculaceae;g__norank_f__Muribaculaceae;s__unclassified_g__norank_f__Muribaculaceae
ASV433	0	0	0	0	0	0	0	0	0	0	d__Bacteria;k__norank_d__Bacteria;p__Planctomycetota;c__Planctomycetes;o__Planctomycetales;f__Rubinisphaeraceae;g__Planctomicrobium;s__uncultured_bacterium_g__Planctomicrobium
ASV225	0	1	0	0	0	0	0	0	0	0	d__Bacteria;k__norank_d__Bacteria;p__Bacteroidota;c__Bacteroidia;o__Bacteroidales;f__Bacteroidaceae;g__Bacteroides;s__unclassified_g__Bacteroides
ASV368	0	0	0	0	0	0	0	0	0	0	d__Bacteria;k__norank_d__Bacteria;p__Firmicutes;c__Negativicutes;o__Veillonellales-Selenomonadales;f__Veillonellaceae;g__Allisonella;s__uncultured_bacterium_g__Allisonella
ASV282	0	0	0	0	0	0	0	0	0	0	d__Bacteria;k__norank_d__Bacteria;p__Actinobacteriota;c__Actinobacteria;o__Corynebacteriales;f__Corynebacteriaceae;g__Corynebacterium;s__unclassified_g__Corynebacterium
ASV333	0	0	0	0	0	0	0	0	0	0	d__Bacteria;k__norank_d__Bacteria;p__Proteobacteria;c__Gammaproteobacteria;o__Burkholderiales;f__Sutterellaceae;g__Sutterella;s__unclassified_g__Sutterella
ASV26	1	1	1	1	1	0	0	0	0	0	d__Bacteria;k__norank_d__Bacteria;p__Firmicutes;c__Clostridia;o__Oscillospirales;f__Oscillospiraceae;g__unclassified_f__Oscillospiraceae;s__unclassified_f__Oscillospiraceae
ASV400	0	0	0	0	0	0	0	0	0	0	d__Bacteria;k__norank_d__Bacteria;p__Firmicutes;c__Clostridia;o__Clostridiales;f__Clostridiaceae;g__Hathewaya;s__Clostridiaceae_bacterium_14S0207
ASV514	0	0	0	0	0	1	0	0	0	0	d__Bacteria;k__norank_d__Bacteria;p__Firmicutes;c__Bacilli;o__Lactobacillales;f__Lactobacillaceae;g__Lactobacillus;s__unclassified_g__Lactobacillus
ASV497	0	0	1	0	0	0	0	0	0	0	d__Bacteria;k__norank_d__Bacteria;p__Proteobacteria;c__Gammaproteobacteria;o__Burkholderiales;f__Alcaligenaceae;g__Achromobacter;s__unclassified_g__Achromobacter
ASV517	0	0	0	0	0	1	0	0	0	0	d__Bacteria;k__norank_d__Bacteria;p__Firmicutes;c__Bacilli;o__Erysipelotrichales;f__Erysipelotrichaceae;g__Dubosiella;s__uncultured_bacterium_g__Dubosiella
ASV270	0	0	0	0	0	0	0	0	0	0	d__Bacteria;k__norank_d__Bacteria;p__Firmicutes;c__Bacilli;o__Lactobacillales;f__unclassified_o__Lactobacillales;g__unclassified_o__Lactobacillales;s__unclassified_o__Lactobacillales
ASV615	0	0	0	0	0	0	0	1	0	0	d__Bacteria;k__norank_d__Bacteria;p__Firmicutes;c__Negativicutes;o__Veillonellales-Selenomonadales;f__Veillonellaceae;g__Allisonella;s__unclassified_g__Allisonella
ASV454	0	0	0	0	0	0	0	0	0	0	d__Bacteria;k__norank_d__Bacteria;p__Actinobacteriota;c__Coriobacteriia;o__Coriobacteriales;f__Atopobiaceae;g__Olsenella;s__unclassified_g__Olsenella
ASV310	0	0	0	0	0	0	0	0	0	0	d__Bacteria;k__norank_d__Bacteria;p__Fusobacteriota;c__Fusobacteriia;o__Fusobacteriales;f__Fusobacteriaceae;g__Fusobacterium;s__unclassified_g__Fusobacterium
ASV301	0	0	0	0	0	0	0	0	0	0	d__Bacteria;k__norank_d__Bacteria;p__Firmicutes;c__Clostridia;o__Lachnospirales;f__Lachnospiraceae;g__unclassified_f__Lachnospiraceae;s__unclassified_f__Lachnospiraceae
ASV634	0	0	0	0	0	0	0	0	0	1	d__Bacteria;k__norank_d__Bacteria;p__Firmicutes;c__Clostridia;o__Lachnospirales;f__Lachnospiraceae;g__Blautia;s__unclassified_g__Blautia
ASV327	0	0	0	0	0	0	0	0	1	0	d__Bacteria;k__norank_d__Bacteria;p__Actinobacteriota;c__Actinobacteria;o__Micrococcales;f__Brevibacteriaceae;g__Brevibacterium;s__unclassified_g__Brevibacterium
ASV408	0	0	0	0	0	0	0	0	0	0	d__Bacteria;k__norank_d__Bacteria;p__Proteobacteria;c__Gammaproteobacteria;o__Burkholderiales;f__Oxalobacteraceae;g__Herbaspirillum;s__unclassified_g__Herbaspirillum
ASV12	1	1	1	1	1	0	1	1	1	1	d__Bacteria;k__norank_d__Bacteria;p__Firmicutes;c__Clostridia;o__Lachnospirales;f__Lachnospiraceae;g__Blautia;s__unclassified_g__Blautia
ASV30	1	1	1	1	0	0	0	0	0	0	d__Bacteria;k__norank_d__Bacteria;p__Actinobacteriota;c__Coriobacteriia;o__Coriobacteriales;f__Eggerthellaceae;g__Eggerthella;s__unclassified_g__Eggerthella
ASV427	0	0	0	0	0	0	0	0	0	0	d__Bacteria;k__norank_d__Bacteria;p__Actinobacteriota;c__Actinobacteria;o__Corynebacteriales;f__Corynebacteriaceae;g__Corynebacterium;s__unclassified_g__Corynebacterium
ASV525	0	0	0	0	0	0	0	0	0	0	d__Bacteria;k__norank_d__Bacteria;p__Firmicutes;c__Clostridia;o__Peptostreptococcales-Tissierellales;f__norank_o__Peptostreptococcales-Tissierellales;g__Peptoniphilus;s__Peptoniphilus_methioninivorax
ASV64	1	0	1	0	0	0	1	1	1	1	d__Bacteria;k__norank_d__Bacteria;p__Firmicutes;c__Clostridia;o__Lachnospirales;f__Lachnospiraceae;g__unclassified_f__Lachnospiraceae;s__unclassified_f__Lachnospiraceae
ASV79	0	0	0	0	0	0	1	1	0	0	d__Bacteria;k__norank_d__Bacteria;p__Firmicutes;c__Clostridia;o__Oscillospirales;f__unclassified_o__Oscillospirales;g__unclassified_o__Oscillospirales;s__unclassified_o__Oscillospirales
ASV448	0	0	0	0	0	0	0	0	0	0	d__Bacteria;k__norank_d__Bacteria;p__Actinobacteriota;c__Coriobacteriia;o__Coriobacteriales;f__Coriobacteriales_Incertae_Sedis;g__Raoultibacter;s__Raoultibacter_massiliensis
ASV259	0	0	0	0	0	0	0	0	0	0	d__Bacteria;k__norank_d__Bacteria;p__Firmicutes;c__Clostridia;o__Clostridiales;f__Clostridiaceae;g__Sarcina;s__unclassified_g__Sarcina
ASV292	0	0	0	0	0	0	0	0	0	0	d__Bacteria;k__norank_d__Bacteria;p__Firmicutes;c__Clostridia;o__Lachnospirales;f__Lachnospiraceae;g__unclassified_f__Lachnospiraceae;s__unclassified_f__Lachnospiraceae
ASV608	0	0	0	0	0	0	0	1	0	0	d__Bacteria;k__norank_d__Bacteria;p__Firmicutes;c__Clostridia;o__Peptostreptococcales-Tissierellales;f__Peptostreptococcaceae;g__Peptostreptococcus;s__unclassified_g__Peptostreptococcus
ASV618	0	0	0	0	0	0	0	1	0	0	d__Bacteria;k__norank_d__Bacteria;p__Proteobacteria;c__Gammaproteobacteria;o__Enterobacterales;f__Enterobacteriaceae;g__Escherichia-Shigella;s__unclassified_g__Escherichia-Shigella
ASV351	0	0	0	0	0	0	0	0	0	0	d__Bacteria;k__norank_d__Bacteria;p__Proteobacteria;c__Gammaproteobacteria;o__Enterobacterales;f__Enterobacteriaceae;g__unclassified_f__Enterobacteriaceae;s__unclassified_f__Enterobacteriaceae
ASV405	0	0	0	0	0	0	0	0	0	0	d__Bacteria;k__norank_d__Bacteria;p__Firmicutes;c__Clostridia;o__Lachnospirales;f__Lachnospiraceae;g__norank_f__Lachnospiraceae;s__butyrate-producing_bacterium_L2-10
ASV444	0	0	0	0	0	0	0	0	0	0	d__Bacteria;k__norank_d__Bacteria;p__Actinobacteriota;c__Actinobacteria;o__Corynebacteriales;f__Corynebacteriaceae;g__Corynebacterium;s__unclassified_g__Corynebacterium
ASV324	0	0	0	0	0	0	0	1	0	0	d__Bacteria;k__norank_d__Bacteria;p__Firmicutes;c__Clostridia;o__Clostridiales;f__Clostridiaceae;g__Clostridium_sensu_stricto_1;s__Clostridium_colicanis
ASV48	0	0	0	1	0	0	0	0	0	0	d__Bacteria;k__norank_d__Bacteria;p__Nitrospirota;c__Thermodesulfovibrionia;o__norank_c__Thermodesulfovibrionia;f__norank_o__norank_c__Thermodesulfovibrionia;g__norank_f__norank_o__norank_c__Thermodesulfovibrionia;s__unclassified_g__norank_f__norank_o__norank_c__Thermodesulfovibrionia
ASV323	0	0	0	0	0	0	0	0	0	0	d__Bacteria;k__norank_d__Bacteria;p__Firmicutes;c__Bacilli;o__Lactobacillales;f__Enterococcaceae;g__Enterococcus;s__unclassified_g__Enterococcus
ASV58	0	0	0	0	0	0	1	0	0	0	d__Bacteria;k__norank_d__Bacteria;p__Firmicutes;c__Clostridia;o__Peptococcales;f__Peptococcaceae;g__Peptococcus;s__uncultured_bacterium_g__Peptococcus
ASV75	0	0	0	0	0	0	1	0	0	0	d__Bacteria;k__norank_d__Bacteria;p__Proteobacteria;c__Gammaproteobacteria;o__Aeromonadales;f__Succinivibrionaceae;g__Succinivibrio;s__unclassified_g__Succinivibrio
ASV184	0	0	0	0	0	0	0	0	0	0	d__Bacteria;k__norank_d__Bacteria;p__Planctomycetota;c__Phycisphaerae;o__Phycisphaerales;f__Phycisphaeraceae;g__SM1A02;s__uncultured_bacterium_g__SM1A02
ASV431	0	0	0	0	0	0	0	0	0	0	d__Bacteria;k__norank_d__Bacteria;p__Proteobacteria;c__Alphaproteobacteria;o__Rhodobacterales;f__Rhodobacteraceae;g__Paracoccus;s__unclassified_g__Paracoccus
ASV540	0	0	0	0	0	0	0	1	1	0	d__Bacteria;k__norank_d__Bacteria;p__Fusobacteriota;c__Fusobacteriia;o__Fusobacteriales;f__Fusobacteriaceae;g__Fusobacterium;s__unclassified_g__Fusobacterium
ASV211	1	1	0	0	0	0	0	0	0	0	d__Bacteria;k__norank_d__Bacteria;p__Firmicutes;c__Clostridia;o__Lachnospirales;f__Lachnospiraceae;g__Blautia;s__Blautia_hydrogenotrophica_DSM_10507
ASV59	0	0	0	0	0	0	1	0	0	0	d__Bacteria;k__norank_d__Bacteria;p__Firmicutes;c__Clostridia;o__Peptococcales;f__Peptococcaceae;g__Peptococcus;s__uncultured_bacterium_g__Peptococcus
ASV330	0	0	0	0	0	0	0	0	0	0	d__Bacteria;k__norank_d__Bacteria;p__Firmicutes;c__Bacilli;o__unclassified_c__Bacilli;f__unclassified_c__Bacilli;g__unclassified_c__Bacilli;s__unclassified_c__Bacilli
ASV396	0	0	0	0	0	0	0	0	0	0	d__Bacteria;k__norank_d__Bacteria;p__Firmicutes;c__Clostridia;o__Clostridiales;f__Clostridiaceae;g__Clostridium_sensu_stricto_1;s__unclassified_g__Clostridium_sensu_stricto_1
ASV198	0	0	0	0	0	0	0	0	0	0	d__Bacteria;k__norank_d__Bacteria;p__Chloroflexi;c__Anaerolineae;o__SBR1031;f__A4b;g__OLB13;s__Chloroflexi_bacterium_OLB13
ASV43	0	0	0	1	0	0	1	0	0	0	d__Bacteria;k__norank_d__Bacteria;p__Firmicutes;c__Clostridia;o__Lachnospirales;f__Lachnospiraceae;g__unclassified_f__Lachnospiraceae;s__unclassified_f__Lachnospiraceae
ASV296	0	0	0	0	0	0	0	0	0	0	d__Bacteria;k__norank_d__Bacteria;p__Firmicutes;c__Bacilli;o__Lactobacillales;f__Streptococcaceae;g__Streptococcus;s__unclassified_g__Streptococcus
ASV114	0	0	0	0	0	0	1	0	0	0	d__Bacteria;k__norank_d__Bacteria;p__Firmicutes;c__Clostridia;o__Lachnospirales;f__Lachnospiraceae;g__unclassified_f__Lachnospiraceae;s__unclassified_f__Lachnospiraceae
ASV85	0	0	0	0	0	0	1	0	0	0	d__Bacteria;k__norank_d__Bacteria;p__Firmicutes;c__Clostridia;o__Lachnospirales;f__Lachnospiraceae;g__unclassified_f__Lachnospiraceae;s__unclassified_f__Lachnospiraceae
ASV518	0	0	0	0	0	1	0	0	0	0	d__Bacteria;k__norank_d__Bacteria;p__Firmicutes;c__Bacilli;o__Acholeplasmatales;f__Acholeplasmataceae;g__Anaeroplasma;s__uncultured_bacterium_g__Anaeroplasma
ASV465	1	0	0	0	0	0	0	0	0	0	d__Bacteria;k__norank_d__Bacteria;p__Firmicutes;c__Clostridia;o__Peptostreptococcales-Tissierellales;f__Anaerovoracaceae;g__Eubacterium_nodatum_group;s__unclassified_g__Eubacterium_nodatum_group
ASV580	0	0	0	0	0	0	0	0	0	0	d__Bacteria;k__norank_d__Bacteria;p__Actinobacteriota;c__Actinobacteria;o__Micrococcales;f__Dermatophilaceae;g__Mobilicoccus;s__unclassified_g__Mobilicoccus
ASV140	0	0	0	0	0	0	0	0	0	0	d__Bacteria;k__norank_d__Bacteria;p__Chloroflexi;c__Anaerolineae;o__SBR1031;f__norank_o__SBR1031;g__norank_f__norank_o__SBR1031;s__unclassified_g__norank_f__norank_o__SBR1031
ASV373	0	0	0	0	0	0	0	0	0	0	d__Bacteria;k__norank_d__Bacteria;p__Actinobacteriota;c__Coriobacteriia;o__Coriobacteriales;f__Coriobacteriaceae;g__Collinsella;s__unclassified_g__Collinsella
ASV235	0	1	0	0	0	0	0	0	0	0	d__Bacteria;k__norank_d__Bacteria;p__Firmicutes;c__Clostridia;o__Clostridiales;f__Clostridiaceae;g__Clostridium_sensu_stricto_1;s__unclassified_g__Clostridium_sensu_stricto_1
ASV643	0	0	0	0	1	0	0	0	0	0	d__Bacteria;k__norank_d__Bacteria;p__Firmicutes;c__Clostridia;o__Lachnospirales;f__Lachnospiraceae;g__unclassified_f__Lachnospiraceae;s__unclassified_f__Lachnospiraceae
ASV191	0	0	0	0	0	0	0	0	0	0	d__Bacteria;k__norank_d__Bacteria;p__Proteobacteria;c__Alphaproteobacteria;o__Rickettsiales;f__Mitochondria;g__norank_f__Mitochondria;s__unclassified_g__norank_f__Mitochondria
ASV177	0	0	0	0	0	0	0	0	0	0	d__Bacteria;k__norank_d__Bacteria;p__Proteobacteria;c__Alphaproteobacteria;o__Rhizobiales;f__Xanthobacteraceae;g__unclassified_f__Xanthobacteraceae;s__unclassified_f__Xanthobacteraceae
ASV321	0	0	0	0	0	0	0	0	0	0	d__Bacteria;k__norank_d__Bacteria;p__Firmicutes;c__Clostridia;o__Peptostreptococcales-Tissierellales;f__Peptostreptococcaceae;g__Paeniclostridium;s__unclassified_g__Paeniclostridium
ASV365	0	0	0	0	0	0	0	0	0	0	d__Bacteria;k__norank_d__Bacteria;p__Firmicutes;c__Clostridia;o__Oscillospirales;f__unclassified_o__Oscillospirales;g__unclassified_o__Oscillospirales;s__unclassified_o__Oscillospirales
ASV501	0	0	1	0	0	0	0	0	0	0	d__Bacteria;k__norank_d__Bacteria;p__Verrucomicrobiota;c__Verrucomicrobiae;o__Verrucomicrobiales;f__Akkermansiaceae;g__Akkermansia;s__unclassified_g__Akkermansia
ASV614	0	0	0	0	0	0	0	1	0	0	d__Bacteria;k__norank_d__Bacteria;p__unclassified_k__norank_d__Bacteria;c__unclassified_k__norank_d__Bacteria;o__unclassified_k__norank_d__Bacteria;f__unclassified_k__norank_d__Bacteria;g__unclassified_k__norank_d__Bacteria;s__unclassified_k__norank_d__Bacteria
ASV255	0	0	0	0	0	0	0	0	0	0	d__Bacteria;k__norank_d__Bacteria;p__Firmicutes;c__Bacilli;o__Lactobacillales;f__Lactobacillaceae;g__Lactobacillus;s__Lactobacillus_ingluviei
ASV627	0	0	0	0	0	0	0	0	0	1	d__Bacteria;k__norank_d__Bacteria;p__Firmicutes;c__Clostridia;o__Peptostreptococcales-Tissierellales;f__Peptostreptococcaceae;g__unclassified_f__Peptostreptococcaceae;s__unclassified_f__Peptostreptococcaceae
ASV592	0	0	0	0	0	0	0	0	0	0	d__Bacteria;k__norank_d__Bacteria;p__Firmicutes;c__Clostridia;o__Clostridiales;f__Clostridiaceae;g__Hathewaya;s__Hathewaya_limosa
ASV620	0	0	0	0	0	0	0	1	0	0	d__Bacteria;k__norank_d__Bacteria;p__Fusobacteriota;c__Fusobacteriia;o__Fusobacteriales;f__Fusobacteriaceae;g__Fusobacterium;s__unclassified_g__Fusobacterium
ASV413	0	0	0	0	0	0	0	0	0	0	d__Bacteria;k__norank_d__Bacteria;p__Firmicutes;c__Clostridia;o__Clostridiales;f__Clostridiaceae;g__Clostridium_sensu_stricto_1;s__Clostridium_moniliforme
ASV446	0	0	0	0	0	0	0	0	0	0	d__Bacteria;k__norank_d__Bacteria;p__Proteobacteria;c__Gammaproteobacteria;o__Burkholderiales;f__Comamonadaceae;g__unclassified_f__Comamonadaceae;s__unclassified_f__Comamonadaceae
ASV372	0	0	0	0	0	0	0	0	0	0	d__Bacteria;k__norank_d__Bacteria;p__Actinobacteriota;c__Actinobacteria;o__Bifidobacteriales;f__Bifidobacteriaceae;g__Bifidobacterium;s__unclassified_g__Bifidobacterium
ASV440	0	0	0	0	0	0	0	0	0	0	d__Bacteria;k__norank_d__Bacteria;p__Actinobacteriota;c__Actinobacteria;o__Propionibacteriales;f__Nocardioidaceae;g__Nocardioides;s__unclassified_g__Nocardioides
ASV559	0	0	0	0	0	0	0	1	0	0	d__Bacteria;k__norank_d__Bacteria;p__Actinobacteriota;c__Actinobacteria;o__Micrococcales;f__Dermacoccaceae;g__Dermacoccus;s__unclassified_g__Dermacoccus
ASV204	0	0	0	0	0	0	0	0	0	0	d__Bacteria;k__norank_d__Bacteria;p__Proteobacteria;c__Gammaproteobacteria;o__Burkholderiales;f__Rhodocyclaceae;g__Denitratisoma;s__unclassified_g__Denitratisoma
ASV566	0	0	0	0	0	0	0	0	0	0	d__Bacteria;k__norank_d__Bacteria;p__Firmicutes;c__Clostridia;o__Peptostreptococcales-Tissierellales;f__Peptostreptococcaceae;g__Peptostreptococcus;s__unclassified_g__Peptostreptococcus
ASV394	0	0	0	0	0	0	0	0	0	0	d__Bacteria;k__norank_d__Bacteria;p__Firmicutes;c__Bacilli;o__Lactobacillales;f__Lactobacillaceae;g__Lactobacillus;s__unclassified_g__Lactobacillus
ASV67	0	0	0	0	0	0	1	1	0	0	d__Bacteria;k__norank_d__Bacteria;p__Actinobacteriota;c__Coriobacteriia;o__Coriobacteriales;f__Eggerthellaceae;g__Slackia;s__unclassified_g__Slackia
ASV352	0	0	0	0	0	0	0	0	0	0	d__Bacteria;k__norank_d__Bacteria;p__Firmicutes;c__Clostridia;o__Oscillospirales;f__Oscillospiraceae;g__UCG-005;s__unclassified_g__UCG-005
ASV158	0	0	0	0	0	0	0	0	0	0	d__Bacteria;k__norank_d__Bacteria;p__Chloroflexi;c__Anaerolineae;o__SBR1031;f__norank_o__SBR1031;g__norank_f__norank_o__SBR1031;s__uncultured_sludge_bacterium_H5
ASV443	0	0	0	0	0	0	0	0	0	0	d__Bacteria;k__norank_d__Bacteria;p__Actinobacteriota;c__Actinobacteria;o__Micrococcales;f__Dermacoccaceae;g__unclassified_f__Dermacoccaceae;s__unclassified_f__Dermacoccaceae
ASV300	0	0	0	0	0	0	0	0	0	0	d__Bacteria;k__norank_d__Bacteria;p__Firmicutes;c__Clostridia;o__Peptostreptococcales-Tissierellales;f__Peptostreptococcaceae;g__Peptostreptococcus;s__uncultured_bacterium_g__Peptostreptococcus
ASV237	0	1	0	0	0	0	0	0	0	0	d__Bacteria;k__norank_d__Bacteria;p__Proteobacteria;c__Gammaproteobacteria;o__Xanthomonadales;f__Xanthomonadaceae;g__Stenotrophomonas;s__unclassified_g__Stenotrophomonas
ASV39	0	0	0	1	0	0	0	0	0	0	d__Bacteria;k__norank_d__Bacteria;p__Proteobacteria;c__Gammaproteobacteria;o__Enterobacterales;f__Enterobacteriaceae;g__unclassified_f__Enterobacteriaceae;s__unclassified_f__Enterobacteriaceae
ASV576	0	0	0	0	0	0	0	0	0	0	d__Bacteria;k__norank_d__Bacteria;p__Firmicutes;c__Clostridia;o__Lachnospirales;f__Lachnospiraceae;g__unclassified_f__Lachnospiraceae;s__unclassified_f__Lachnospiraceae
ASV432	0	0	0	0	0	0	0	0	0	0	d__Bacteria;k__norank_d__Bacteria;p__Proteobacteria;c__Gammaproteobacteria;o__Burkholderiales;f__Comamonadaceae;g__unclassified_f__Comamonadaceae;s__unclassified_f__Comamonadaceae
ASV415	0	0	0	0	0	0	0	0	0	0	d__Bacteria;k__norank_d__Bacteria;p__Firmicutes;c__Bacilli;o__Lactobacillales;f__Lactobacillaceae;g__Lactobacillus;s__unclassified_g__Lactobacillus
ASV272	0	0	0	0	0	0	0	0	0	0	d__Bacteria;k__norank_d__Bacteria;p__Actinobacteriota;c__Actinobacteria;o__Bifidobacteriales;f__Bifidobacteriaceae;g__Bifidobacterium;s__unclassified_g__Bifidobacterium
ASV449	0	0	0	0	0	0	0	0	0	0	d__Bacteria;k__norank_d__Bacteria;p__Proteobacteria;c__Alphaproteobacteria;o__Rhizobiales;f__Rhizobiaceae;g__unclassified_f__Rhizobiaceae;s__unclassified_f__Rhizobiaceae
ASV273	0	0	0	0	0	0	0	0	0	0	d__Bacteria;k__norank_d__Bacteria;p__Firmicutes;c__Bacilli;o__Lactobacillales;f__Streptococcaceae;g__Streptococcus;s__Streptococcus_thermophilus_TH1435
ASV502	0	0	1	0	0	0	0	0	0	0	d__Bacteria;k__norank_d__Bacteria;p__Cyanobacteria;c__Vampirivibrionia;o__Gastranaerophilales;f__norank_o__Gastranaerophilales;g__norank_f__norank_o__Gastranaerophilales;s__unclassified_g__norank_f__norank_o__Gastranaerophilales
ASV69	0	0	0	0	0	0	1	0	0	0	d__Bacteria;k__norank_d__Bacteria;p__Actinobacteriota;c__Coriobacteriia;o__Coriobacteriales;f__Atopobiaceae;g__Olsenella;s__unclassified_g__Olsenella
ASV224	1	1	0	0	0	0	0	0	0	0	d__Bacteria;k__norank_d__Bacteria;p__Actinobacteriota;c__Actinobacteria;o__Corynebacteriales;f__Corynebacteriaceae;g__Corynebacterium;s__unclassified_g__Corynebacterium
ASV129	0	0	0	0	0	0	0	1	1	0	d__Bacteria;k__norank_d__Bacteria;p__Firmicutes;c__Clostridia;o__Lachnospirales;f__Lachnospiraceae;g__Tyzzerella;s__unclassified_g__Tyzzerella
ASV500	0	0	1	0	0	0	0	0	0	0	d__Bacteria;k__norank_d__Bacteria;p__Firmicutes;c__Bacilli;o__Bacillales;f__Bacillaceae;g__Anoxybacillus;s__unclassified_g__Anoxybacillus
ASV546	0	0	0	0	0	0	0	0	1	0	d__Bacteria;k__norank_d__Bacteria;p__Firmicutes;c__Bacilli;o__unclassified_c__Bacilli;f__unclassified_c__Bacilli;g__unclassified_c__Bacilli;s__unclassified_c__Bacilli
ASV594	0	0	0	0	0	0	0	1	0	0	d__Bacteria;k__norank_d__Bacteria;p__Firmicutes;c__Clostridia;o__Peptostreptococcales-Tissierellales;f__Peptostreptococcaceae;g__Peptoclostridium;s__uncultured_bacterium_g__Peptoclostridium
ASV49	0	0	0	1	0	0	0	0	0	0	d__Bacteria;k__norank_d__Bacteria;p__Methylomirabilota;c__Methylomirabilia;o__Rokubacteriales;f__norank_o__Rokubacteriales;g__norank_f__norank_o__Rokubacteriales;s__unclassified_g__norank_f__norank_o__Rokubacteriales
ASV190	0	0	0	0	0	0	0	0	1	0	d__Bacteria;k__norank_d__Bacteria;p__Firmicutes;c__Bacilli;o__Lactobacillales;f__Lactobacillaceae;g__Lactobacillus;s__unclassified_g__Lactobacillus
ASV230	0	1	0	0	0	0	0	0	0	0	d__Bacteria;k__norank_d__Bacteria;p__Proteobacteria;c__Gammaproteobacteria;o__Enterobacterales;f__Enterobacteriaceae;g__Escherichia-Shigella;s__unclassified_g__Escherichia-Shigella
ASV407	0	0	0	0	0	0	0	0	0	0	d__Bacteria;k__norank_d__Bacteria;p__Fusobacteriota;c__Fusobacteriia;o__Fusobacteriales;f__Fusobacteriaceae;g__Fusobacterium;s__gut_metagenome_g__Fusobacterium
ASV593	0	0	0	0	0	0	0	1	0	0	d__Bacteria;k__norank_d__Bacteria;p__Firmicutes;c__Negativicutes;o__Veillonellales-Selenomonadales;f__Selenomonadaceae;g__Megamonas;s__uncultured_bacterium_g__Megamonas
ASV371	0	0	0	0	0	0	0	0	0	0	d__Bacteria;k__norank_d__Bacteria;p__Firmicutes;c__Clostridia;o__Lachnospirales;f__Lachnospiraceae;g__Tyzzerella;s__uncultured_bacterium_g__Tyzzerella
ASV429	0	0	0	0	0	0	0	0	0	0	d__Bacteria;k__norank_d__Bacteria;p__Firmicutes;c__Bacilli;o__Lactobacillales;f__Enterococcaceae;g__Enterococcus;s__unclassified_g__Enterococcus
ASV485	1	0	0	0	0	0	0	0	0	0	d__Bacteria;k__norank_d__Bacteria;p__Firmicutes;c__Clostridia;o__Peptostreptococcales-Tissierellales;f__Peptostreptococcaceae;g__Paeniclostridium;s__unclassified_g__Paeniclostridium
ASV499	0	0	1	0	0	0	0	0	0	0	d__Bacteria;k__norank_d__Bacteria;p__Actinobacteriota;c__Thermoleophilia;o__Solirubrobacterales;f__Solirubrobacteraceae;g__unclassified_f__Solirubrobacteraceae;s__unclassified_f__Solirubrobacteraceae
ASV378	0	0	0	0	0	0	0	0	0	0	d__Bacteria;k__norank_d__Bacteria;p__Actinobacteriota;c__Actinobacteria;o__Micrococcales;f__Microbacteriaceae;g__Microbacterium;s__unclassified_g__Microbacterium
ASV417	0	0	0	0	0	0	0	0	0	0	d__Bacteria;k__norank_d__Bacteria;p__Proteobacteria;c__Alphaproteobacteria;o__norank_c__Alphaproteobacteria;f__norank_o__norank_c__Alphaproteobacteria;g__norank_f__norank_o__norank_c__Alphaproteobacteria;s__bacterium_Ellin6089
ASV98	0	0	0	0	1	0	1	0	0	0	d__Bacteria;k__norank_d__Bacteria;p__Firmicutes;c__Clostridia;o__Oscillospirales;f__Ruminococcaceae;g__Negativibacillus;s__uncultured_bacterium_g__Negativibacillus
ASV374	0	0	0	0	0	0	0	0	0	0	d__Bacteria;k__norank_d__Bacteria;p__Actinobacteriota;c__Coriobacteriia;o__Coriobacteriales;f__Coriobacteriaceae;g__Collinsella;s__unclassified_g__Collinsella
ASV139	0	0	0	0	0	0	0	0	0	0	d__Bacteria;k__norank_d__Bacteria;p__Firmicutes;c__Clostridia;o__Lachnospirales;f__Lachnospiraceae;g__unclassified_f__Lachnospiraceae;s__unclassified_f__Lachnospiraceae
ASV596	0	0	0	0	0	0	0	1	0	0	d__Bacteria;k__norank_d__Bacteria;p__Desulfobacterota;c__Desulfovibrionia;o__Desulfovibrionales;f__Desulfovibrionaceae;g__Bilophila;s__unclassified_g__Bilophila
ASV456	0	0	0	0	0	0	0	0	0	0	d__Bacteria;k__norank_d__Bacteria;p__Firmicutes;c__Clostridia;o__Peptostreptococcales-Tissierellales;f__Peptostreptococcaceae;g__Romboutsia;s__unclassified_g__Romboutsia
ASV542	0	0	0	0	0	0	0	0	1	0	d__Bacteria;k__norank_d__Bacteria;p__Actinobacteriota;c__Actinobacteria;o__Bifidobacteriales;f__Bifidobacteriaceae;g__Bifidobacterium;s__unclassified_g__Bifidobacterium
ASV564	0	0	0	0	0	0	0	0	0	0	d__Bacteria;k__norank_d__Bacteria;p__Firmicutes;c__Bacilli;o__Lactobacillales;f__Enterococcaceae;g__Enterococcus;s__unclassified_g__Enterococcus
ASV60	0	0	0	0	0	0	1	0	0	0	d__Bacteria;k__norank_d__Bacteria;p__Firmicutes;c__Clostridia;o__Lachnospirales;f__Lachnospiraceae;g__unclassified_f__Lachnospiraceae;s__unclassified_f__Lachnospiraceae
ASV84	1	1	0	0	0	0	1	1	1	1	d__Bacteria;k__norank_d__Bacteria;p__Firmicutes;c__Clostridia;o__Lachnospirales;f__Lachnospiraceae;g__Lachnoclostridium;s__unclassified_g__Lachnoclostridium
ASV335	0	0	0	0	0	0	0	0	0	0	d__Bacteria;k__norank_d__Bacteria;p__Firmicutes;c__Bacilli;o__Staphylococcales;f__Staphylococcaceae;g__Staphylococcus;s__unclassified_g__Staphylococcus
ASV107	0	0	0	0	0	0	1	1	0	0	d__Bacteria;k__norank_d__Bacteria;p__Bacteroidota;c__Bacteroidia;o__Bacteroidales;f__Bacteroidaceae;g__Bacteroides;s__unclassified_g__Bacteroides
ASV646	0	0	0	0	1	0	0	0	0	0	d__Bacteria;k__norank_d__Bacteria;p__Firmicutes;c__Clostridia;o__Peptostreptococcales-Tissierellales;f__Anaerovoracaceae;g__unclassified_f__Anaerovoracaceae;s__unclassified_f__Anaerovoracaceae
ASV552	0	0	0	0	0	0	0	0	1	0	d__Bacteria;k__norank_d__Bacteria;p__Firmicutes;c__Clostridia;o__Lachnospirales;f__Lachnospiraceae;g__Sellimonas;s__unclassified_g__Sellimonas
ASV94	0	0	0	0	0	0	1	0	0	0	d__Bacteria;k__norank_d__Bacteria;p__Firmicutes;c__Clostridia;o__Oscillospirales;f__Oscillospiraceae;g__unclassified_f__Oscillospiraceae;s__unclassified_f__Oscillospiraceae
ASV520	0	0	0	0	0	0	0	0	0	0	d__Bacteria;k__norank_d__Bacteria;p__Firmicutes;c__Bacilli;o__Erysipelotrichales;f__Erysipelotrichaceae;g__Holdemanella;s__unclassified_g__Holdemanella
ASV568	0	0	0	0	0	0	0	0	0	0	d__Bacteria;k__norank_d__Bacteria;p__Firmicutes;c__Clostridia;o__Lachnospirales;f__Lachnospiraceae;g__unclassified_f__Lachnospiraceae;s__unclassified_f__Lachnospiraceae
ASV509	0	0	1	0	0	0	0	0	0	0	d__Bacteria;k__norank_d__Bacteria;p__Actinobacteriota;c__Thermoleophilia;o__Gaiellales;f__Gaiellaceae;g__Gaiella;s__unclassified_g__Gaiella
ASV91	0	0	0	0	0	0	1	0	0	0	d__Bacteria;k__norank_d__Bacteria;p__Firmicutes;c__Clostridia;o__Lachnospirales;f__Lachnospiraceae;g__Lachnoclostridium;s__unclassified_g__Lachnoclostridium
ASV7	0	0	1	1	1	1	0	0	0	1	d__Bacteria;k__norank_d__Bacteria;p__Firmicutes;c__Clostridia;o__Clostridiales;f__Clostridiaceae;g__Clostridium_sensu_stricto_1;s__Clostridium_paraputrificum
ASV44	1	0	0	1	0	0	0	0	0	0	d__Bacteria;k__norank_d__Bacteria;p__Firmicutes;c__Bacilli;o__Staphylococcales;f__Staphylococcaceae;g__Staphylococcus;s__unclassified_g__Staphylococcus
ASV609	0	0	0	0	0	0	0	1	0	0	d__Bacteria;k__norank_d__Bacteria;p__Firmicutes;c__Clostridia;o__Lachnospirales;f__Lachnospiraceae;g__Anaerostipes;s__unclassified_g__Anaerostipes
ASV430	0	0	0	0	0	0	0	0	0	0	d__Bacteria;k__norank_d__Bacteria;p__Actinobacteriota;c__Coriobacteriia;o__Coriobacteriales;f__Coriobacteriaceae;g__Collinsella;s__Collinsella_massiliensis_g__Collinsella
ASV617	0	0	0	0	0	0	0	1	0	0	d__Bacteria;k__norank_d__Bacteria;p__Firmicutes;c__Bacilli;o__Lactobacillales;f__Lactobacillaceae;g__Lactobacillus;s__unclassified_g__Lactobacillus
ASV421	0	0	0	0	0	0	0	0	0	0	d__Bacteria;k__norank_d__Bacteria;p__Firmicutes;c__Clostridia;o__Lachnospirales;f__Lachnospiraceae;g__Lachnoclostridium;s__unclassified_g__Lachnoclostridium
ASV359	0	0	0	0	0	0	0	0	0	0	d__Bacteria;k__norank_d__Bacteria;p__Firmicutes;c__Clostridia;o__Peptostreptococcales-Tissierellales;f__Peptostreptococcaceae;g__Paeniclostridium;s__unclassified_g__Paeniclostridium
ASV389	0	0	0	0	0	0	0	0	0	0	d__Bacteria;k__norank_d__Bacteria;p__Fusobacteriota;c__Fusobacteriia;o__Fusobacteriales;f__Fusobacteriaceae;g__Fusobacterium;s__Fusobacterium_sp._RMA_1065
ASV281	0	0	0	0	0	0	0	0	0	0	d__Bacteria;k__norank_d__Bacteria;p__Actinobacteriota;c__Coriobacteriia;o__Coriobacteriales;f__Eggerthellaceae;g__Eggerthella;s__unclassified_g__Eggerthella
ASV470	1	0	0	0	0	0	0	0	0	0	d__Bacteria;k__norank_d__Bacteria;p__Firmicutes;c__Bacilli;o__Lactobacillales;f__Lactobacillaceae;g__Pediococcus;s__unclassified_g__Pediococcus
ASV403	0	0	0	0	0	0	0	0	0	0	d__Bacteria;k__norank_d__Bacteria;p__Firmicutes;c__Negativicutes;o__Veillonellales-Selenomonadales;f__Veillonellaceae;g__Megasphaera;s__unclassified_g__Megasphaera
ASV130	1	1	0	0	0	0	0	1	1	0	d__Bacteria;k__norank_d__Bacteria;p__Firmicutes;c__Clostridia;o__Lachnospirales;f__Lachnospiraceae;g__unclassified_f__Lachnospiraceae;s__unclassified_f__Lachnospiraceae
ASV503	0	0	1	0	0	0	0	0	0	0	d__Bacteria;k__norank_d__Bacteria;p__unclassified_k__norank_d__Bacteria;c__unclassified_k__norank_d__Bacteria;o__unclassified_k__norank_d__Bacteria;f__unclassified_k__norank_d__Bacteria;g__unclassified_k__norank_d__Bacteria;s__unclassified_k__norank_d__Bacteria
ASV493	0	0	1	0	0	0	0	0	0	0	d__Bacteria;k__norank_d__Bacteria;p__Firmicutes;c__Clostridia;o__Oscillospirales;f__Ruminococcaceae;g__norank_f__Ruminococcaceae;s__Clostridium_sp._SN17
ASV418	0	0	0	0	0	0	0	0	0	0	d__Bacteria;k__norank_d__Bacteria;p__Firmicutes;c__Bacilli;o__Lactobacillales;f__Streptococcaceae;g__Streptococcus;s__unclassified_g__Streptococcus
ASV345	0	0	0	0	0	0	0	0	0	0	d__Bacteria;k__norank_d__Bacteria;p__Firmicutes;c__Bacilli;o__unclassified_c__Bacilli;f__unclassified_c__Bacilli;g__unclassified_c__Bacilli;s__unclassified_c__Bacilli
ASV218	0	1	0	0	1	0	0	0	0	0	d__Bacteria;k__norank_d__Bacteria;p__Firmicutes;c__Bacilli;o__Lactobacillales;f__Enterococcaceae;g__Enterococcus;s__unclassified_g__Enterococcus
ASV113	0	0	0	0	0	0	1	0	0	0	d__Bacteria;k__norank_d__Bacteria;p__Firmicutes;c__Negativicutes;o__Acidaminococcales;f__Acidaminococcaceae;g__Phascolarctobacterium;s__unclassified_g__Phascolarctobacterium
ASV489	1	0	0	0	0	0	0	0	0	0	d__Bacteria;k__norank_d__Bacteria;p__unclassified_k__norank_d__Bacteria;c__unclassified_k__norank_d__Bacteria;o__unclassified_k__norank_d__Bacteria;f__unclassified_k__norank_d__Bacteria;g__unclassified_k__norank_d__Bacteria;s__unclassified_k__norank_d__Bacteria
ASV86	0	0	0	0	0	0	1	0	0	0	d__Bacteria;k__norank_d__Bacteria;p__Firmicutes;c__Clostridia;o__unclassified_c__Clostridia;f__unclassified_c__Clostridia;g__unclassified_c__Clostridia;s__unclassified_c__Clostridia
ASV536	0	0	0	0	0	0	0	0	1	0	d__Bacteria;k__norank_d__Bacteria;p__Proteobacteria;c__Gammaproteobacteria;o__Enterobacterales;f__Enterobacteriaceae;g__Escherichia-Shigella;s__unclassified_g__Escherichia-Shigella
ASV357	0	0	0	0	0	0	0	0	0	0	d__Bacteria;k__norank_d__Bacteria;p__Firmicutes;c__Clostridia;o__Peptostreptococcales-Tissierellales;f__Peptostreptococcaceae;g__Peptostreptococcus;s__unclassified_g__Peptostreptococcus
ASV150	0	0	0	0	0	0	0	1	0	0	d__Bacteria;k__norank_d__Bacteria;p__Bacteroidota;c__Bacteroidia;o__Bacteroidales;f__Tannerellaceae;g__Parabacteroides;s__unclassified_g__Parabacteroides
ASV186	0	0	0	0	0	0	0	0	0	0	d__Bacteria;k__norank_d__Bacteria;p__Chloroflexi;c__TK10;o__norank_c__TK10;f__norank_o__norank_c__TK10;g__norank_f__norank_o__norank_c__TK10;s__uncultured_bacterium_g__norank_f__norank_o__norank_c__TK10
ASV6	0	1	1	1	1	0	0	1	1	0	d__Bacteria;k__norank_d__Bacteria;p__Firmicutes;c__Clostridia;o__Lachnospirales;f__Lachnospiraceae;g__Ruminococcus_gnavus_group;s__unclassified_g__Ruminococcus_gnavus_group
ASV459	1	0	0	0	0	0	0	0	0	0	d__Bacteria;k__norank_d__Bacteria;p__Firmicutes;c__Bacilli;o__Lactobacillales;f__Lactobacillaceae;g__Lactobacillus;s__unclassified_g__Lactobacillus
ASV65	0	0	0	0	0	0	1	0	0	0	d__Bacteria;k__norank_d__Bacteria;p__Firmicutes;c__Clostridia;o__Eubacteriales;f__Eubacteriaceae;g__Eubacterium;s__unclassified_g__Eubacterium
ASV463	1	0	0	0	0	0	0	0	0	0	d__Bacteria;k__norank_d__Bacteria;p__Firmicutes;c__Clostridia;o__Lachnospirales;f__Lachnospiraceae;g__Sellimonas;s__unclassified_g__Sellimonas
ASV157	1	1	0	0	1	0	0	1	0	0	d__Bacteria;k__norank_d__Bacteria;p__Proteobacteria;c__Gammaproteobacteria;o__Pseudomonadales;f__Pseudomonadaceae;g__Pseudomonas;s__unclassified_g__Pseudomonas
ASV9	1	0	1	1	0	0	1	0	0	0	d__Bacteria;k__norank_d__Bacteria;p__Firmicutes;c__Clostridia;o__Lachnospirales;f__Lachnospiraceae;g__Roseburia;s__unclassified_g__Roseburia
ASV25	1	1	1	1	1	0	0	0	0	0	d__Bacteria;k__norank_d__Bacteria;p__Firmicutes;c__Clostridia;o__Oscillospirales;f__Ruminococcaceae;g__Anaerotruncus;s__unclassified_g__Anaerotruncus
ASV624	0	0	0	0	0	0	0	0	0	1	d__Bacteria;k__norank_d__Bacteria;p__Firmicutes;c__Clostridia;o__Lachnospirales;f__Lachnospiraceae;g__unclassified_f__Lachnospiraceae;s__unclassified_f__Lachnospiraceae
ASV180	0	0	0	0	0	0	0	0	0	0	d__Bacteria;k__norank_d__Bacteria;p__Armatimonadota;c__Fimbriimonadia;o__Fimbriimonadales;f__unclassified_o__Fimbriimonadales;g__unclassified_o__Fimbriimonadales;s__unclassified_o__Fimbriimonadales
ASV202	0	0	0	0	0	0	0	0	0	0	d__Bacteria;k__norank_d__Bacteria;p__Firmicutes;c__Clostridia;o__Oscillospirales;f__Ruminococcaceae;g__Ruminococcus;s__unclassified_g__Ruminococcus
ASV197	0	0	0	0	0	0	0	0	0	0	d__Bacteria;k__norank_d__Bacteria;p__Proteobacteria;c__Gammaproteobacteria;o__Xanthomonadales;f__norank_o__Xanthomonadales;g__norank_f__norank_o__Xanthomonadales;s__uncultured_gamma_proteobacterium_g__norank_f__norank_o__Xanthomonadales
ASV495	0	0	1	0	0	0	0	0	0	0	d__Bacteria;k__norank_d__Bacteria;p__Firmicutes;c__Bacilli;o__Lactobacillales;f__Lactobacillaceae;g__Lactobacillus;s__unclassified_g__Lactobacillus
ASV104	0	0	0	0	0	0	1	0	0	0	d__Bacteria;k__norank_d__Bacteria;p__Firmicutes;c__Clostridia;o__Lachnospirales;f__Lachnospiraceae;g__unclassified_f__Lachnospiraceae;s__unclassified_f__Lachnospiraceae
ASV141	0	0	0	0	0	0	0	0	0	0	d__Bacteria;k__norank_d__Bacteria;p__Firmicutes;c__Bacilli;o__Bacillales;f__Bacillaceae;g__Bacillus;s__Lactobacillus_vaginalis_g__Bacillus
ASV147	0	0	0	0	0	0	0	0	0	0	d__Bacteria;k__norank_d__Bacteria;p__Planctomycetota;c__Brocadiae;o__Brocadiales;f__Brocadiaceae;g__Candidatus_Brocadia;s__unclassified_g__Candidatus_Brocadia
ASV469	1	0	0	0	0	0	0	0	0	0	d__Bacteria;k__norank_d__Bacteria;p__Firmicutes;c__Clostridia;o__Lachnospirales;f__Lachnospiraceae;g__Anaerostipes;s__unclassified_g__Anaerostipes
ASV621	0	0	0	0	0	0	0	1	0	0	d__Bacteria;k__norank_d__Bacteria;p__Bacteroidota;c__Bacteroidia;o__unclassified_c__Bacteroidia;f__unclassified_c__Bacteroidia;g__unclassified_c__Bacteroidia;s__unclassified_c__Bacteroidia
ASV508	0	0	1	0	0	0	0	0	0	0	d__Bacteria;k__norank_d__Bacteria;p__Bacteroidota;c__Ignavibacteria;o__Ignavibacteriales;f__PHOS-HE36;g__norank_f__PHOS-HE36;s__unclassified_g__norank_f__PHOS-HE36
ASV461	1	0	0	0	0	0	0	0	0	0	d__Bacteria;k__norank_d__Bacteria;p__Proteobacteria;c__Gammaproteobacteria;o__Enterobacterales;f__Enterobacteriaceae;g__unclassified_f__Enterobacteriaceae;s__unclassified_f__Enterobacteriaceae
ASV54	0	0	0	0	1	0	1	1	0	0	d__Bacteria;k__norank_d__Bacteria;p__Firmicutes;c__Clostridia;o__Peptostreptococcales-Tissierellales;f__Peptostreptococcaceae;g__Peptoclostridium;s__uncultured_bacterium_g__Peptoclostridium
ASV404	0	0	0	0	0	0	0	0	0	0	d__Bacteria;k__norank_d__Bacteria;p__Firmicutes;c__Clostridia;o__Lachnospirales;f__Lachnospiraceae;g__Ruminococcus_torques_group;s__unclassified_g__Ruminococcus_torques_group
ASV52	0	0	0	0	0	0	1	0	0	0	d__Bacteria;k__norank_d__Bacteria;p__Firmicutes;c__Bacilli;o__Erysipelotrichales;f__Erysipelotrichaceae;g__Solobacterium;s__gut_metagenome_g__Solobacterium
ASV164	1	1	1	0	1	0	0	1	0	0	d__Bacteria;k__norank_d__Bacteria;p__Firmicutes;c__Clostridia;o__Lachnospirales;f__Lachnospiraceae;g__Lachnoclostridium;s__Clostridium_scindens
ASV607	0	0	0	0	0	0	0	1	0	0	d__Bacteria;k__norank_d__Bacteria;p__unclassified_k__norank_d__Bacteria;c__unclassified_k__norank_d__Bacteria;o__unclassified_k__norank_d__Bacteria;f__unclassified_k__norank_d__Bacteria;g__unclassified_k__norank_d__Bacteria;s__unclassified_k__norank_d__Bacteria
ASV265	0	0	0	0	0	0	0	0	0	0	d__Bacteria;k__norank_d__Bacteria;p__Firmicutes;c__Bacilli;o__Lactobacillales;f__Lactobacillaceae;g__Lactobacillus;s__unclassified_g__Lactobacillus
ASV613	0	0	0	0	0	0	0	1	0	0	d__Bacteria;k__norank_d__Bacteria;p__Firmicutes;c__Bacilli;o__Lactobacillales;f__Aerococcaceae;g__Ignavigranum;s__Ignavigranum_ruoffiae
ASV516	0	0	0	0	0	1	0	0	0	0	d__Bacteria;k__norank_d__Bacteria;p__Firmicutes;c__Bacilli;o__Erysipelotrichales;f__Erysipelotrichaceae;g__Turicibacter;s__uncultured_bacterium_g__Turicibacter
ASV196	0	0	0	0	0	0	0	0	0	0	d__Bacteria;k__norank_d__Bacteria;p__Chloroflexi;c__Dehalococcoidia;o__S085;f__norank_o__S085;g__norank_f__norank_o__S085;s__uncultured_bacterium_g__norank_f__norank_o__S085
ASV81	0	0	0	0	0	0	1	0	0	0	d__Bacteria;k__norank_d__Bacteria;p__Firmicutes;c__Negativicutes;o__Veillonellales-Selenomonadales;f__Selenomonadaceae;g__Megamonas;s__uncultured_bacterium_g__Megamonas
ASV487	1	0	0	0	0	0	0	0	0	0	d__Bacteria;k__norank_d__Bacteria;p__Firmicutes;c__Bacilli;o__Erysipelotrichales;f__Erysipelotrichaceae;g__Clostridium_innocuum_group;s__unclassified_g__Clostridium_innocuum_group
ASV32	0	0	0	1	0	0	0	0	0	0	d__Bacteria;k__norank_d__Bacteria;p__Firmicutes;c__Clostridia;o__Lachnospirales;f__Lachnospiraceae;g__unclassified_f__Lachnospiraceae;s__unclassified_f__Lachnospiraceae
ASV142	0	0	0	0	0	0	0	1	1	0	d__Bacteria;k__norank_d__Bacteria;p__Firmicutes;c__Clostridia;o__Clostridiales;f__Clostridiaceae;g__Clostridium_sensu_stricto_1;s__unclassified_g__Clostridium_sensu_stricto_1
ASV56	1	1	1	0	0	0	1	1	1	1	d__Bacteria;k__norank_d__Bacteria;p__Actinobacteriota;c__Coriobacteriia;o__Coriobacteriales;f__Coriobacteriaceae;g__Collinsella;s__uncultured_bacterium_g__Collinsella
ASV492	0	0	1	0	0	0	0	0	0	0	d__Bacteria;k__norank_d__Bacteria;p__Firmicutes;c__Clostridia;o__Lachnospirales;f__Lachnospiraceae;g__Blautia;s__unclassified_g__Blautia
ASV154	0	0	0	0	0	0	0	0	0	0	d__Bacteria;k__norank_d__Bacteria;p__Firmicutes;c__Bacilli;o__Bacillales;f__Bacillaceae;g__Bacillus;s__Lactobacillus_vaginalis_g__Bacillus
ASV331	0	0	0	0	0	0	0	0	0	0	d__Bacteria;k__norank_d__Bacteria;p__Actinobacteriota;c__Actinobacteria;o__Corynebacteriales;f__Dietziaceae;g__Dietzia;s__unclassified_g__Dietzia
ASV436	0	0	0	0	0	0	0	0	0	0	d__Bacteria;k__norank_d__Bacteria;p__Proteobacteria;c__Alphaproteobacteria;o__Rhizobiales;f__Beijerinckiaceae;g__Microvirga;s__unclassified_g__Microvirga
ASV246	0	0	0	0	0	0	0	0	0	0	d__Bacteria;k__norank_d__Bacteria;p__Firmicutes;c__Negativicutes;o__Veillonellales-Selenomonadales;f__Veillonellaceae;g__Veillonella;s__Veillonella_sp._R-32
ASV350	0	0	0	0	0	0	0	0	0	0	d__Bacteria;k__norank_d__Bacteria;p__Firmicutes;c__Clostridia;o__Oscillospirales;f__unclassified_o__Oscillospirales;g__unclassified_o__Oscillospirales;s__unclassified_o__Oscillospirales
ASV344	0	0	0	0	0	0	0	0	0	0	d__Bacteria;k__norank_d__Bacteria;p__Firmicutes;c__Bacilli;o__Lactobacillales;f__Streptococcaceae;g__Streptococcus;s__unclassified_g__Streptococcus
ASV121	0	1	0	0	0	0	1	0	0	0	d__Bacteria;k__norank_d__Bacteria;p__Firmicutes;c__Bacilli;o__Erysipelotrichales;f__Erysipelotrichaceae;g__Faecalitalea;s__Absiella_dolichum
ASV570	0	0	0	0	0	0	0	0	0	0	d__Bacteria;k__norank_d__Bacteria;p__Actinobacteriota;c__Coriobacteriia;o__Coriobacteriales;f__Coriobacteriaceae;g__Collinsella;s__unclassified_g__Collinsella
ASV582	0	0	0	0	0	0	0	0	0	0	d__Bacteria;k__norank_d__Bacteria;p__Actinobacteriota;c__Actinobacteria;o__Micrococcales;f__Micrococcaceae;g__unclassified_f__Micrococcaceae;s__unclassified_f__Micrococcaceae
ASV622	0	0	0	0	0	0	0	1	0	0	d__Bacteria;k__norank_d__Bacteria;p__Bacteroidota;c__Bacteroidia;o__Bacteroidales;f__Bacteroidaceae;g__Bacteroides;s__unclassified_g__Bacteroides
ASV543	0	0	0	0	0	0	0	0	1	0	d__Bacteria;k__norank_d__Bacteria;p__Firmicutes;c__Bacilli;o__Lactobacillales;f__Lactobacillaceae;g__Lactobacillus;s__unclassified_g__Lactobacillus
ASV505	0	0	1	0	0	0	0	0	0	0	d__Bacteria;k__norank_d__Bacteria;p__Proteobacteria;c__Gammaproteobacteria;o__Burkholderiales;f__Hydrogenophilaceae;g__Thiobacillus;s__unclassified_g__Thiobacillus
ASV90	0	0	0	0	0	0	1	0	0	0	d__Bacteria;k__norank_d__Bacteria;p__Firmicutes;c__Clostridia;o__Lachnospirales;f__Lachnospiraceae;g__unclassified_f__Lachnospiraceae;s__unclassified_f__Lachnospiraceae
ASV117	0	0	0	0	0	0	1	0	0	0	d__Bacteria;k__norank_d__Bacteria;p__Proteobacteria;c__Gammaproteobacteria;o__Enterobacterales;f__unclassified_o__Enterobacterales;g__unclassified_o__Enterobacterales;s__unclassified_o__Enterobacterales
ASV57	0	0	1	0	0	0	1	0	0	0	d__Bacteria;k__norank_d__Bacteria;p__Firmicutes;c__Clostridia;o__Lachnospirales;f__Lachnospiraceae;g__Blautia;s__unclassified_g__Blautia
ASV283	0	0	0	0	0	0	0	0	0	0	d__Bacteria;k__norank_d__Bacteria;p__Firmicutes;c__Bacilli;o__Lactobacillales;f__Lactobacillaceae;g__Lactobacillus;s__unclassified_g__Lactobacillus
ASV533	0	0	0	0	0	0	0	0	0	0	d__Bacteria;k__norank_d__Bacteria;p__Proteobacteria;c__Gammaproteobacteria;o__Burkholderiales;f__Rhodocyclaceae;g__Denitratisoma;s__unclassified_g__Denitratisoma
ASV18	1	1	1	1	1	0	0	0	0	0	d__Bacteria;k__norank_d__Bacteria;p__Firmicutes;c__Clostridia;o__Lachnospirales;f__Lachnospiraceae;g__Lachnoclostridium;s__unclassified_g__Lachnoclostridium
ASV519	0	0	0	0	0	0	0	0	0	0	d__Bacteria;k__norank_d__Bacteria;p__Firmicutes;c__Bacilli;o__Lactobacillales;f__Lactobacillaceae;g__Lactobacillus;s__unclassified_g__Lactobacillus
ASV41	1	0	1	1	0	0	0	0	0	0	d__Bacteria;k__norank_d__Bacteria;p__Proteobacteria;c__Alphaproteobacteria;o__Sphingomonadales;f__Sphingomonadaceae;g__Sphingomonas;s__unclassified_g__Sphingomonas
ASV641	0	0	0	0	1	0	0	0	0	0	d__Bacteria;k__norank_d__Bacteria;p__Proteobacteria;c__Gammaproteobacteria;o__Enterobacterales;f__Enterobacteriaceae;g__Escherichia-Shigella;s__unclassified_g__Escherichia-Shigella
ASV388	0	0	0	0	0	0	0	0	0	0	d__Bacteria;k__norank_d__Bacteria;p__Firmicutes;c__Bacilli;o__unclassified_c__Bacilli;f__unclassified_c__Bacilli;g__unclassified_c__Bacilli;s__unclassified_c__Bacilli
ASV462	1	0	0	0	0	0	0	0	0	0	d__Bacteria;k__norank_d__Bacteria;p__Firmicutes;c__Clostridia;o__Lachnospirales;f__Lachnospiraceae;g__unclassified_f__Lachnospiraceae;s__unclassified_f__Lachnospiraceae
ASV528	0	0	0	0	0	0	0	0	0	0	d__Bacteria;k__norank_d__Bacteria;p__Firmicutes;c__Clostridia;o__Clostridiales;f__Clostridiaceae;g__Proteiniclasticum;s__unclassified_g__Proteiniclasticum
ASV544	0	0	0	0	0	0	0	0	1	0	d__Bacteria;k__norank_d__Bacteria;p__Firmicutes;c__Bacilli;o__Erysipelotrichales;f__Erysipelotrichaceae;g__Clostridium_innocuum_group;s__unclassified_g__Clostridium_innocuum_group
ASV179	0	0	0	0	0	0	0	0	0	0	d__Bacteria;k__norank_d__Bacteria;p__Proteobacteria;c__Alphaproteobacteria;o__Rhizobiales;f__Hyphomicrobiaceae;g__Filomicrobium;s__unclassified_g__Filomicrobium
ASV188	0	0	0	0	0	0	0	0	0	0	d__Bacteria;k__norank_d__Bacteria;p__Proteobacteria;c__Alphaproteobacteria;o__Rhodobacterales;f__Rhodobacteraceae;g__Amaricoccus;s__unclassified_g__Amaricoccus
ASV82	0	0	0	0	0	0	1	1	0	0	d__Bacteria;k__norank_d__Bacteria;p__Firmicutes;c__Clostridia;o__Lachnospirales;f__Lachnospiraceae;g__Lachnoclostridium;s__unclassified_g__Lachnoclostridium
ASV399	0	0	0	0	0	0	0	0	0	0	d__Bacteria;k__norank_d__Bacteria;p__Firmicutes;c__Bacilli;o__Erysipelotrichales;f__Erysipelotrichaceae;g__Allobaculum;s__Allobaculum_stercoricanis_DSM_13633
ASV260	0	0	1	0	0	0	0	0	0	0	d__Bacteria;k__norank_d__Bacteria;p__Firmicutes;c__Clostridia;o__Lachnospirales;f__Lachnospiraceae;g__Tyzzerella;s__Clostridium_colinum
ASV604	0	0	0	0	0	0	0	1	0	0	d__Bacteria;k__norank_d__Bacteria;p__Firmicutes;c__Bacilli;o__Lactobacillales;f__Streptococcaceae;g__Streptococcus;s__unclassified_g__Streptococcus
ASV222	1	1	0	0	0	0	0	0	0	0	d__Bacteria;k__norank_d__Bacteria;p__Firmicutes;c__Clostridia;o__Oscillospirales;f__Butyricicoccaceae;g__Butyricicoccus;s__unclassified_g__Butyricicoccus
ASV411	0	0	0	0	0	0	0	0	0	0	d__Bacteria;k__norank_d__Bacteria;p__Bacteroidota;c__Bacteroidia;o__Bacteroidales;f__Bacteroidaceae;g__Bacteroides;s__Bacteroides_massiliensis
ASV480	1	0	0	0	0	0	0	0	0	0	d__Bacteria;k__norank_d__Bacteria;p__Firmicutes;c__Clostridia;o__Lachnospirales;f__Lachnospiraceae;g__unclassified_f__Lachnospiraceae;s__unclassified_f__Lachnospiraceae
ASV178	0	0	0	0	0	0	0	0	0	0	d__Bacteria;k__norank_d__Bacteria;p__Proteobacteria;c__Gammaproteobacteria;o__Burkholderiales;f__Comamonadaceae;g__Delftia;s__unclassified_g__Delftia
ASV134	0	1	0	0	0	0	0	0	0	0	d__Bacteria;k__norank_d__Bacteria;p__Firmicutes;c__Clostridia;o__Lachnospirales;f__Lachnospiraceae;g__Lachnoclostridium;s__unclassified_g__Lachnoclostridium
ASV251	0	0	0	0	0	0	0	0	0	0	d__Bacteria;k__norank_d__Bacteria;p__Actinobacteriota;c__Coriobacteriia;o__Coriobacteriales;f__Coriobacteriaceae;g__Collinsella;s__unclassified_g__Collinsella
ASV601	0	0	0	0	0	0	0	1	0	0	d__Bacteria;k__norank_d__Bacteria;p__Firmicutes;c__Clostridia;o__Lachnospirales;f__Lachnospiraceae;g__unclassified_f__Lachnospiraceae;s__unclassified_f__Lachnospiraceae
ASV642	0	0	0	0	1	0	0	0	0	0	d__Bacteria;k__norank_d__Bacteria;p__Firmicutes;c__Clostridia;o__Lachnospirales;f__Lachnospiraceae;g__Lachnoclostridium;s__unclassified_g__Lachnoclostridium
ASV28	1	0	0	1	1	0	0	0	0	0	d__Bacteria;k__norank_d__Bacteria;p__Firmicutes;c__Clostridia;o__Lachnospirales;f__Lachnospiraceae;g__Lachnoclostridium;s__unclassified_g__Lachnoclostridium
ASV291	0	0	0	0	0	0	0	1	0	0	d__Bacteria;k__norank_d__Bacteria;p__Firmicutes;c__Bacilli;o__Erysipelotrichales;f__Erysipelotrichaceae;g__Catenisphaera;s__uncultured_bacterium_g__Catenisphaera
ASV419	0	0	0	0	0	0	0	0	0	0	d__Bacteria;k__norank_d__Bacteria;p__Actinobacteriota;c__Actinobacteria;o__Micrococcales;f__Micrococcaceae;g__Kocuria;s__unclassified_g__Kocuria
ASV475	1	0	0	0	0	0	0	0	0	0	d__Bacteria;k__norank_d__Bacteria;p__Firmicutes;c__Clostridia;o__Clostridiales;f__Clostridiaceae;g__Clostridium_sensu_stricto_1;s__unclassified_g__Clostridium_sensu_stricto_1
ASV126	0	0	0	0	0	1	0	0	0	1	d__Bacteria;k__norank_d__Bacteria;p__Firmicutes;c__Bacilli;o__Lactobacillales;f__Streptococcaceae;g__Streptococcus;s__unclassified_g__Streptococcus
ASV549	0	0	0	0	0	0	0	0	1	0	d__Bacteria;k__norank_d__Bacteria;p__Proteobacteria;c__Alphaproteobacteria;o__Rhizobiales;f__norank_o__Rhizobiales;g__norank_f__norank_o__Rhizobiales;s__unclassified_g__norank_f__norank_o__Rhizobiales
ASV271	0	0	0	0	0	0	0	0	0	0	d__Bacteria;k__norank_d__Bacteria;p__Actinobacteriota;c__Coriobacteriia;o__Coriobacteriales;f__Coriobacteriaceae;g__Collinsella;s__unclassified_g__Collinsella
ASV208	1	1	1	0	1	0	0	0	0	0	d__Bacteria;k__norank_d__Bacteria;p__Firmicutes;c__Clostridia;o__Lachnospirales;f__Lachnospiraceae;g__Blautia;s__unclassified_g__Blautia
ASV616	0	0	0	0	0	0	0	1	0	0	d__Bacteria;k__norank_d__Bacteria;p__Firmicutes;c__Clostridia;o__Lachnospirales;f__Lachnospiraceae;g__unclassified_f__Lachnospiraceae;s__unclassified_f__Lachnospiraceae
ASV342	0	0	0	0	0	0	0	1	0	0	d__Bacteria;k__norank_d__Bacteria;p__Firmicutes;c__Negativicutes;o__Veillonellales-Selenomonadales;f__Veillonellaceae;g__Allisonella;s__uncultured_bacterium_g__Allisonella
ASV72	1	1	0	0	0	0	1	1	1	1	d__Bacteria;k__norank_d__Bacteria;p__Firmicutes;c__Clostridia;o__Lachnospirales;f__Lachnospiraceae;g__unclassified_f__Lachnospiraceae;s__unclassified_f__Lachnospiraceae
ASV395	0	0	0	0	0	0	0	0	0	0	d__Bacteria;k__norank_d__Bacteria;p__Desulfobacterota;c__Desulfovibrionia;o__Desulfovibrionales;f__Desulfovibrionaceae;g__Desulfovibrio;s__unclassified_g__Desulfovibrio
ASV318	0	0	0	0	0	0	0	1	0	0	d__Bacteria;k__norank_d__Bacteria;p__Actinobacteriota;c__Actinobacteria;o__Corynebacteriales;f__Corynebacteriaceae;g__Corynebacterium;s__unclassified_g__Corynebacterium
ASV36	0	0	0	1	0	0	0	0	0	0	d__Bacteria;k__norank_d__Bacteria;p__Firmicutes;c__Clostridia;o__Lachnospirales;f__Lachnospiraceae;g__unclassified_f__Lachnospiraceae;s__unclassified_f__Lachnospiraceae
ASV123	0	0	0	0	0	0	1	0	0	0	d__Bacteria;k__norank_d__Bacteria;p__Proteobacteria;c__Gammaproteobacteria;o__Enterobacterales;f__Enterobacteriaceae;g__Escherichia-Shigella;s__unclassified_g__Escherichia-Shigella
ASV109	0	0	0	0	0	0	1	0	0	0	d__Bacteria;k__norank_d__Bacteria;p__Firmicutes;c__Bacilli;o__Lactobacillales;f__Streptococcaceae;g__Lactococcus;s__unclassified_g__Lactococcus
ASV367	0	0	0	0	0	0	0	0	0	0	d__Bacteria;k__norank_d__Bacteria;p__Proteobacteria;c__Gammaproteobacteria;o__Enterobacterales;f__Enterobacteriaceae;g__Escherichia-Shigella;s__unclassified_g__Escherichia-Shigella
ASV451	0	0	1	0	0	0	0	0	0	0	d__Bacteria;k__norank_d__Bacteria;p__Actinobacteriota;c__Actinobacteria;o__Micrococcales;f__Microbacteriaceae;g__Microbacterium;s__unclassified_g__Microbacterium
ASV506	0	0	1	0	0	0	0	0	0	0	d__Bacteria;k__norank_d__Bacteria;p__Planctomycetota;c__Planctomycetes;o__norank_c__Planctomycetes;f__norank_o__norank_c__Planctomycetes;g__norank_f__norank_o__norank_c__Planctomycetes;s__metagenome_g__norank_f__norank_o__norank_c__Planctomycetes
ASV187	0	0	0	0	0	0	0	0	0	0	d__Bacteria;k__norank_d__Bacteria;p__Actinobacteriota;c__Actinobacteria;o__Corynebacteriales;f__Mycobacteriaceae;g__Mycobacterium;s__unclassified_g__Mycobacterium
ASV385	0	0	0	0	0	0	0	0	0	0	d__Bacteria;k__norank_d__Bacteria;p__Firmicutes;c__Clostridia;o__Lachnospirales;f__Lachnospiraceae;g__Tyzzerella;s__unclassified_g__Tyzzerella
ASV143	0	0	0	0	0	0	0	1	0	0	d__Bacteria;k__norank_d__Bacteria;p__Firmicutes;c__Clostridia;o__Lachnospirales;f__Lachnospiraceae;g__unclassified_f__Lachnospiraceae;s__unclassified_f__Lachnospiraceae
ASV445	0	0	0	0	0	0	0	0	0	0	d__Bacteria;k__norank_d__Bacteria;p__Proteobacteria;c__Gammaproteobacteria;o__Burkholderiales;f__Burkholderiaceae;g__Burkholderia-Caballeronia-Paraburkholderia;s__unclassified_g__Burkholderia-Caballeronia-Paraburkholderia
ASV348	0	0	0	0	0	0	0	0	0	0	d__Bacteria;k__norank_d__Bacteria;p__Firmicutes;c__Negativicutes;o__Acidaminococcales;f__Acidaminococcaceae;g__Phascolarctobacterium;s__unclassified_g__Phascolarctobacterium
ASV474	1	0	0	0	0	0	0	0	0	0	d__Bacteria;k__norank_d__Bacteria;p__Firmicutes;c__Bacilli;o__Lactobacillales;f__Enterococcaceae;g__Enterococcus;s__unclassified_g__Enterococcus
ASV267	0	0	0	0	0	0	0	0	0	0	d__Bacteria;k__norank_d__Bacteria;p__Firmicutes;c__Bacilli;o__Lactobacillales;f__Lactobacillaceae;g__Lactobacillus;s__unclassified_g__Lactobacillus
ASV173	0	0	0	0	0	0	0	0	0	0	d__Bacteria;k__norank_d__Bacteria;p__Proteobacteria;c__Gammaproteobacteria;o__PLTA13;f__norank_o__PLTA13;g__norank_f__norank_o__PLTA13;s__unclassified_g__norank_f__norank_o__PLTA13
ASV231	0	1	0	0	0	0	0	0	0	0	d__Bacteria;k__norank_d__Bacteria;p__Firmicutes;c__Bacilli;o__Bacillales;f__Bacillaceae;g__Bacillus;s__Lactobacillus_vaginalis_g__Bacillus
ASV303	0	0	0	0	0	0	0	0	0	0	d__Bacteria;k__norank_d__Bacteria;p__Firmicutes;c__Clostridia;o__Clostridiales;f__Clostridiaceae;g__Clostridium_sensu_stricto_1;s__unclassified_g__Clostridium_sensu_stricto_1
ASV414	0	0	0	0	0	0	0	0	0	0	d__Bacteria;k__norank_d__Bacteria;p__Chloroflexi;c__KD4-96;o__norank_c__KD4-96;f__norank_o__norank_c__KD4-96;g__norank_f__norank_o__norank_c__KD4-96;s__unclassified_g__norank_f__norank_o__norank_c__KD4-96
ASV329	0	0	0	0	0	0	0	0	0	0	d__Bacteria;k__norank_d__Bacteria;p__Actinobacteriota;c__Actinobacteria;o__Micrococcales;f__Microbacteriaceae;g__unclassified_f__Microbacteriaceae;s__unclassified_f__Microbacteriaceae
ASV22	0	0	0	1	0	0	0	0	0	0	d__Bacteria;k__norank_d__Bacteria;p__Firmicutes;c__Bacilli;o__Lactobacillales;f__Enterococcaceae;g__Enterococcus;s__unclassified_g__Enterococcus
ASV132	0	0	0	0	0	0	0	0	0	0	d__Bacteria;k__norank_d__Bacteria;p__Firmicutes;c__Clostridia;o__Peptostreptococcales-Tissierellales;f__Peptostreptococcaceae;g__Terrisporobacter;s__unclassified_g__Terrisporobacter
ASV383	0	0	0	0	0	0	0	0	0	0	d__Bacteria;k__norank_d__Bacteria;p__Thermotogota;c__Thermotogae;o__Petrotogales;f__Petrotogaceae;g__Defluviitoga;s__unclassified_g__Defluviitoga
ASV599	0	0	0	0	0	0	0	1	0	0	d__Bacteria;k__norank_d__Bacteria;p__Firmicutes;c__Clostridia;o__Peptostreptococcales-Tissierellales;f__Peptostreptococcaceae;g__Peptostreptococcus;s__unclassified_g__Peptostreptococcus
ASV314	0	0	0	0	0	0	0	0	0	0	d__Bacteria;k__norank_d__Bacteria;p__Firmicutes;c__Bacilli;o__Erysipelotrichales;f__Erysipelotrichaceae;g__Faecalitalea;s__unclassified_g__Faecalitalea
ASV477	1	0	0	0	0	0	0	0	0	0	d__Bacteria;k__norank_d__Bacteria;p__Proteobacteria;c__Gammaproteobacteria;o__Enterobacterales;f__unclassified_o__Enterobacterales;g__unclassified_o__Enterobacterales;s__unclassified_o__Enterobacterales
ASV181	0	0	0	0	0	0	0	0	0	0	d__Bacteria;k__norank_d__Bacteria;p__Proteobacteria;c__Gammaproteobacteria;o__JG36-GS-52;f__norank_o__JG36-GS-52;g__norank_f__norank_o__JG36-GS-52;s__uncultured_bacterium_g__norank_f__norank_o__JG36-GS-52
ASV234	0	1	0	0	0	0	0	0	0	0	d__Bacteria;k__norank_d__Bacteria;p__Bacteroidota;c__Bacteroidia;o__Bacteroidales;f__Bacteroidaceae;g__Bacteroides;s__unclassified_g__Bacteroides
ASV379	0	0	0	0	0	0	0	0	0	0	d__Bacteria;k__norank_d__Bacteria;p__Firmicutes;c__Clostridia;o__Lachnospirales;f__Lachnospiraceae;g__unclassified_f__Lachnospiraceae;s__unclassified_f__Lachnospiraceae
ASV171	0	0	0	0	0	0	0	0	0	0	d__Bacteria;k__norank_d__Bacteria;p__Chloroflexi;c__Anaerolineae;o__SBR1031;f__A4b;g__norank_f__A4b;s__unclassified_g__norank_f__A4b
ASV364	0	0	0	0	0	0	0	0	0	0	d__Bacteria;k__norank_d__Bacteria;p__Firmicutes;c__Clostridia;o__Lachnospirales;f__Lachnospiraceae;g__Ruminococcus_gnavus_group;s__unclassified_g__Ruminococcus_gnavus_group
ASV586	0	0	0	0	0	0	0	0	0	0	d__Bacteria;k__norank_d__Bacteria;p__Deinococcota;c__Deinococci;o__Deinococcales;f__Deinococcaceae;g__Deinococcus;s__Deinococcus_xinjiangensis
ASV249	0	0	0	0	0	0	0	1	0	0	d__Bacteria;k__norank_d__Bacteria;p__Actinobacteriota;c__Actinobacteria;o__Bifidobacteriales;f__Bifidobacteriaceae;g__Bifidobacterium;s__unclassified_g__Bifidobacterium
ASV229	0	1	0	0	0	0	0	0	0	0	d__Bacteria;k__norank_d__Bacteria;p__unclassified_k__norank_d__Bacteria;c__unclassified_k__norank_d__Bacteria;o__unclassified_k__norank_d__Bacteria;f__unclassified_k__norank_d__Bacteria;g__unclassified_k__norank_d__Bacteria;s__unclassified_k__norank_d__Bacteria
ASV268	0	0	0	0	0	0	0	0	0	0	d__Bacteria;k__norank_d__Bacteria;p__Actinobacteriota;c__Actinobacteria;o__Bifidobacteriales;f__Bifidobacteriaceae;g__Bifidobacterium;s__unclassified_g__Bifidobacterium
ASV284	0	0	0	0	0	0	0	0	0	0	d__Bacteria;k__norank_d__Bacteria;p__Actinobacteriota;c__Actinobacteria;o__Micrococcales;f__Microbacteriaceae;g__Microbacterium;s__unclassified_g__Microbacterium
ASV286	0	0	0	0	0	0	0	0	0	0	d__Bacteria;k__norank_d__Bacteria;p__Firmicutes;c__Bacilli;o__Lactobacillales;f__unclassified_o__Lactobacillales;g__unclassified_o__Lactobacillales;s__unclassified_o__Lactobacillales
ASV513	0	0	0	0	0	1	0	0	0	1	d__Bacteria;k__norank_d__Bacteria;p__Firmicutes;c__Clostridia;o__Clostridiales;f__Clostridiaceae;g__Clostridium_sensu_stricto_1;s__unclassified_g__Clostridium_sensu_stricto_1
ASV214	0	1	1	0	1	0	0	0	0	0	d__Bacteria;k__norank_d__Bacteria;p__Firmicutes;c__Clostridia;o__Lachnospirales;f__Lachnospiraceae;g__Blautia;s__unclassified_g__Blautia
ASV80	1	0	0	0	0	0	1	1	1	1	d__Bacteria;k__norank_d__Bacteria;p__Firmicutes;c__Clostridia;o__Lachnospirales;f__Lachnospiraceae;g__Ruminococcus_gnavus_group;s__unclassified_g__Ruminococcus_gnavus_group
ASV135	1	1	0	0	0	0	0	1	1	0	d__Bacteria;k__norank_d__Bacteria;p__Firmicutes;c__Clostridia;o__Lachnospirales;f__Lachnospiraceae;g__unclassified_f__Lachnospiraceae;s__unclassified_f__Lachnospiraceae
ASV63	0	0	0	0	0	0	1	1	0	1	d__Bacteria;k__norank_d__Bacteria;p__Firmicutes;c__Clostridia;o__Lachnospirales;f__Lachnospiraceae;g__Ruminococcus_torques_group;s__uncultured_Clostridium_sp._g__Ruminococcus_torques_group
ASV488	1	0	0	0	0	0	0	0	0	0	d__Bacteria;k__norank_d__Bacteria;p__Firmicutes;c__Clostridia;o__Lachnospirales;f__Lachnospiraceae;g__unclassified_f__Lachnospiraceae;s__unclassified_f__Lachnospiraceae
ASV539	0	0	0	0	0	0	0	0	1	0	d__Bacteria;k__norank_d__Bacteria;p__Firmicutes;c__Bacilli;o__Lactobacillales;f__Enterococcaceae;g__Enterococcus;s__unclassified_g__Enterococcus
ASV494	0	0	1	0	0	0	0	0	0	0	d__Bacteria;k__norank_d__Bacteria;p__Actinobacteriota;c__Actinobacteria;o__Bifidobacteriales;f__Bifidobacteriaceae;g__Bifidobacterium;s__unclassified_g__Bifidobacterium
ASV24	1	1	1	1	1	1	1	0	1	1	d__Bacteria;k__norank_d__Bacteria;p__Firmicutes;c__Bacilli;o__Lactobacillales;f__Enterococcaceae;g__Enterococcus;s__unclassified_g__Enterococcus
ASV175	0	0	0	0	0	0	0	0	0	0	d__Bacteria;k__norank_d__Bacteria;p__Chloroflexi;c__Anaerolineae;o__SBR1031;f__norank_o__SBR1031;g__norank_f__norank_o__SBR1031;s__unclassified_g__norank_f__norank_o__SBR1031
ASV370	0	0	0	0	0	0	0	0	0	0	d__Bacteria;k__norank_d__Bacteria;p__Firmicutes;c__Clostridia;o__Lachnospirales;f__Lachnospiraceae;g__Anaerostipes;s__unclassified_g__Anaerostipes
ASV233	0	1	0	0	0	0	0	0	0	0	d__Bacteria;k__norank_d__Bacteria;p__Proteobacteria;c__Gammaproteobacteria;o__Xanthomonadales;f__Xanthomonadaceae;g__Stenotrophomonas;s__unclassified_g__Stenotrophomonas
ASV423	0	0	0	0	0	0	0	0	0	0	d__Bacteria;k__norank_d__Bacteria;p__Proteobacteria;c__Gammaproteobacteria;o__Burkholderiales;f__Sutterellaceae;g__Sutterella;s__unclassified_g__Sutterella
ASV3	1	1	1	1	1	0	0	0	0	0	d__Bacteria;k__norank_d__Bacteria;p__Bacteroidota;c__Bacteroidia;o__Bacteroidales;f__Bacteroidaceae;g__Bacteroides;s__unclassified_g__Bacteroides
ASV240	0	0	0	0	0	0	0	0	0	0	d__Bacteria;k__norank_d__Bacteria;p__Actinobacteriota;c__Actinobacteria;o__Bifidobacteriales;f__Bifidobacteriaceae;g__Bifidobacterium;s__unclassified_g__Bifidobacterium
ASV386	0	0	0	0	0	0	0	0	0	0	d__Bacteria;k__norank_d__Bacteria;p__Actinobacteriota;c__Coriobacteriia;o__Coriobacteriales;f__Eggerthellaceae;g__Gordonibacter;s__Gordonibacter_urolithinfaciens
ASV631	0	0	0	0	0	0	0	0	0	1	d__Bacteria;k__norank_d__Bacteria;p__Firmicutes;c__Clostridia;o__Lachnospirales;f__Lachnospiraceae;g__unclassified_f__Lachnospiraceae;s__unclassified_f__Lachnospiraceae
ASV124	0	0	0	0	0	0	1	0	0	0	d__Bacteria;k__norank_d__Bacteria;p__Firmicutes;c__unclassified_p__Firmicutes;o__unclassified_p__Firmicutes;f__unclassified_p__Firmicutes;g__unclassified_p__Firmicutes;s__unclassified_p__Firmicutes
ASV381	0	0	0	0	0	0	0	0	0	0	d__Bacteria;k__norank_d__Bacteria;p__Firmicutes;c__Clostridia;o__Lachnospirales;f__Lachnospiraceae;g__unclassified_f__Lachnospiraceae;s__unclassified_f__Lachnospiraceae
ASV151	0	0	0	0	0	0	0	0	0	0	d__Bacteria;k__norank_d__Bacteria;p__Actinobacteriota;c__Thermoleophilia;o__Gaiellales;f__Gaiellaceae;g__Gaiella;s__unclassified_g__Gaiella
ASV14	1	1	1	1	1	0	0	1	1	1	d__Bacteria;k__norank_d__Bacteria;p__Firmicutes;c__Clostridia;o__Peptostreptococcales-Tissierellales;f__Peptostreptococcaceae;g__Clostridioides;s__unclassified_g__Clostridioides
ASV612	0	0	0	0	0	0	0	1	0	0	d__Bacteria;k__norank_d__Bacteria;p__Bacteroidota;c__Bacteroidia;o__Bacteroidales;f__Bacteroidaceae;g__Bacteroides;s__unclassified_g__Bacteroides
ASV221	0	1	0	0	0	0	0	0	0	0	d__Bacteria;k__norank_d__Bacteria;p__Firmicutes;c__Bacilli;o__Lactobacillales;f__Enterococcaceae;g__Enterococcus;s__unclassified_g__Enterococcus
ASV406	0	0	0	0	0	0	0	0	0	0	d__Bacteria;k__norank_d__Bacteria;p__Bacteroidota;c__Bacteroidia;o__Bacteroidales;f__Prevotellaceae;g__Alloprevotella;s__unclassified_g__Alloprevotella
ASV645	0	0	0	0	1	0	0	0	0	0	d__Bacteria;k__norank_d__Bacteria;p__Bacteroidota;c__Bacteroidia;o__Bacteroidales;f__unclassified_o__Bacteroidales;g__unclassified_o__Bacteroidales;s__unclassified_o__Bacteroidales
ASV21	1	1	1	1	1	0	0	1	1	0	d__Bacteria;k__norank_d__Bacteria;p__Firmicutes;c__Clostridia;o__Lachnospirales;f__Lachnospiraceae;g__Anaerostipes;s__unclassified_g__Anaerostipes
ASV11	1	1	1	1	0	0	0	0	0	0	d__Bacteria;k__norank_d__Bacteria;p__Actinobacteriota;c__Actinobacteria;o__Bifidobacteriales;f__Bifidobacteriaceae;g__Bifidobacterium;s__unclassified_g__Bifidobacterium
ASV174	0	0	0	0	0	0	0	0	0	0	d__Bacteria;k__norank_d__Bacteria;p__Bacteroidota;c__Ignavibacteria;o__Ignavibacteriales;f__Ignavibacteriaceae;g__Ignavibacterium;s__unclassified_g__Ignavibacterium
ASV5	0	0	1	1	1	0	1	0	0	0	d__Bacteria;k__norank_d__Bacteria;p__Proteobacteria;c__Gammaproteobacteria;o__Enterobacterales;f__Enterobacteriaceae;g__Escherichia-Shigella;s__unclassified_g__Escherichia-Shigella
ASV356	0	0	0	0	0	0	0	0	0	0	d__Bacteria;k__norank_d__Bacteria;p__Firmicutes;c__Clostridia;o__Oscillospirales;f__Ruminococcaceae;g__Faecalibacterium;s__unclassified_g__Faecalibacterium
ASV29	1	1	1	1	1	0	1	1	1	1	d__Bacteria;k__norank_d__Bacteria;p__Actinobacteriota;c__Actinobacteria;o__Bifidobacteriales;f__Bifidobacteriaceae;g__Bifidobacterium;s__unclassified_g__Bifidobacterium
ASV219	0	1	0	0	0	0	0	0	0	0	d__Bacteria;k__norank_d__Bacteria;p__Firmicutes;c__Bacilli;o__Erysipelotrichales;f__Erysipelotrichaceae;g__Clostridium_innocuum_group;s__unclassified_g__Clostridium_innocuum_group
ASV137	1	0	0	0	0	0	0	1	0	1	d__Bacteria;k__norank_d__Bacteria;p__Firmicutes;c__Clostridia;o__Oscillospirales;f__Butyricicoccaceae;g__norank_f__Butyricicoccaceae;s__uncultured_bacterium_g__norank_f__Butyricicoccaceae
ASV619	0	0	0	0	0	0	0	1	0	0	d__Bacteria;k__norank_d__Bacteria;p__Firmicutes;c__Clostridia;o__Lachnospirales;f__Lachnospiraceae;g__Blautia;s__unclassified_g__Blautia
ASV37	1	1	1	1	1	0	1	1	0	0	d__Bacteria;k__norank_d__Bacteria;p__Firmicutes;c__Clostridia;o__Oscillospirales;f__Ruminococcaceae;g__norank_f__Ruminococcaceae;s__uncultured_organism_g__norank_f__Ruminococcaceae
ASV312	0	0	0	0	0	0	0	0	0	0	d__Bacteria;k__norank_d__Bacteria;p__Firmicutes;c__Bacilli;o__Lactobacillales;f__Streptococcaceae;g__Lactococcus;s__unclassified_g__Lactococcus
ASV102	0	0	0	0	0	0	1	0	0	0	d__Bacteria;k__norank_d__Bacteria;p__Firmicutes;c__Bacilli;o__Lactobacillales;f__Streptococcaceae;g__Lactococcus;s__unclassified_g__Lactococcus
ASV205	0	1	0	0	0	0	0	0	0	0	d__Bacteria;k__norank_d__Bacteria;p__Actinobacteriota;c__Coriobacteriia;o__Coriobacteriales;f__Coriobacteriaceae;g__Collinsella;s__unclassified_g__Collinsella
ASV149	0	0	0	0	0	0	0	0	0	0	d__Bacteria;k__norank_d__Bacteria;p__Firmicutes;c__Bacilli;o__unclassified_c__Bacilli;f__unclassified_c__Bacilli;g__unclassified_c__Bacilli;s__unclassified_c__Bacilli
ASV53	1	1	0	0	0	1	1	1	1	1	d__Bacteria;k__norank_d__Bacteria;p__Actinobacteriota;c__Coriobacteriia;o__Coriobacteriales;f__Coriobacteriaceae;g__Collinsella;s__unclassified_g__Collinsella
ASV602	0	0	0	0	0	0	0	1	0	0	d__Bacteria;k__norank_d__Bacteria;p__Actinobacteriota;c__Coriobacteriia;o__Coriobacteriales;f__Coriobacteriaceae;g__unclassified_f__Coriobacteriaceae;s__unclassified_f__Coriobacteriaceae
ASV498	0	0	1	0	0	0	0	0	0	0	d__Bacteria;k__norank_d__Bacteria;p__Firmicutes;c__Clostridia;o__Peptostreptococcales-Tissierellales;f__Peptostreptococcaceae;g__Romboutsia;s__unclassified_g__Romboutsia
ASV46	0	0	0	1	0	0	0	0	0	0	d__Bacteria;k__norank_d__Bacteria;p__Firmicutes;c__Clostridia;o__Clostridiales;f__Clostridiaceae;g__Clostridium_sensu_stricto_1;s__unclassified_g__Clostridium_sensu_stricto_1
ASV486	1	0	0	0	0	0	0	0	0	0	d__Bacteria;k__norank_d__Bacteria;p__Firmicutes;c__Clostridia;o__Lachnospirales;f__Lachnospiraceae;g__unclassified_f__Lachnospiraceae;s__unclassified_f__Lachnospiraceae
ASV464	1	0	0	0	0	0	0	0	0	0	d__Bacteria;k__norank_d__Bacteria;p__Actinobacteriota;c__Actinobacteria;o__Bifidobacteriales;f__Bifidobacteriaceae;g__Bifidobacterium;s__unclassified_g__Bifidobacterium
ASV441	1	0	0	0	0	0	0	0	0	0	d__Bacteria;k__norank_d__Bacteria;p__Proteobacteria;c__Alphaproteobacteria;o__Rhizobiales;f__Rhizobiaceae;g__Allorhizobium-Neorhizobium-Pararhizobium-Rhizobium;s__unclassified_g__Allorhizobium-Neorhizobium-Pararhizobium-Rhizobium
ASV168	0	0	0	0	0	0	0	0	0	0	d__Bacteria;k__norank_d__Bacteria;p__Nitrospirota;c__Nitrospiria;o__Nitrospirales;f__Nitrospiraceae;g__Nitrospira;s__unclassified_g__Nitrospira
ASV93	0	0	0	0	0	0	1	0	0	0	d__Bacteria;k__norank_d__Bacteria;p__Firmicutes;c__Bacilli;o__Lactobacillales;f__Streptococcaceae;g__Streptococcus;s__unclassified_g__Streptococcus
ASV390	0	0	0	0	0	0	0	0	0	0	d__Bacteria;k__norank_d__Bacteria;p__Actinobacteriota;c__Coriobacteriia;o__Coriobacteriales;f__Coriobacteriaceae;g__Collinsella;s__unclassified_g__Collinsella
ASV275	0	0	0	0	0	0	0	0	0	0	d__Bacteria;k__norank_d__Bacteria;p__Firmicutes;c__Bacilli;o__Lactobacillales;f__Streptococcaceae;g__unclassified_f__Streptococcaceae;s__unclassified_f__Streptococcaceae
ASV567	0	0	0	0	0	0	0	0	0	0	d__Bacteria;k__norank_d__Bacteria;p__Firmicutes;c__Clostridia;o__Lachnospirales;f__Lachnospiraceae;g__unclassified_f__Lachnospiraceae;s__unclassified_f__Lachnospiraceae
ASV343	0	0	0	0	0	0	0	0	0	0	d__Bacteria;k__norank_d__Bacteria;p__Firmicutes;c__Bacilli;o__Lactobacillales;f__Lactobacillaceae;g__Lactobacillus;s__unclassified_g__Lactobacillus
ASV160	0	0	0	0	0	0	0	0	0	0	d__Bacteria;k__norank_d__Bacteria;p__Proteobacteria;c__Gammaproteobacteria;o__Burkholderiales;f__Rhodocyclaceae;g__unclassified_f__Rhodocyclaceae;s__unclassified_f__Rhodocyclaceae
ASV125	0	0	0	0	0	0	0	1	0	0	d__Bacteria;k__norank_d__Bacteria;p__Bacteroidota;c__Bacteroidia;o__Bacteroidales;f__Bacteroidaceae;g__Bacteroides;s__unclassified_g__Bacteroides
ASV274	0	0	0	0	0	0	0	0	0	0	d__Bacteria;k__norank_d__Bacteria;p__Firmicutes;c__Clostridia;o__unclassified_c__Clostridia;f__unclassified_c__Clostridia;g__unclassified_c__Clostridia;s__unclassified_c__Clostridia
ASV606	0	0	0	0	0	0	0	1	0	0	d__Bacteria;k__norank_d__Bacteria;p__Firmicutes;c__Bacilli;o__Lactobacillales;f__Enterococcaceae;g__Enterococcus;s__unclassified_g__Enterococcus
ASV636	0	0	0	0	0	0	0	0	0	1	d__Bacteria;k__norank_d__Bacteria;p__Proteobacteria;c__Gammaproteobacteria;o__Pseudomonadales;f__Moraxellaceae;g__Acinetobacter;s__unclassified_g__Acinetobacter
ASV479	1	0	0	0	0	0	0	0	0	0	d__Bacteria;k__norank_d__Bacteria;p__Proteobacteria;c__Gammaproteobacteria;o__Enterobacterales;f__unclassified_o__Enterobacterales;g__unclassified_o__Enterobacterales;s__unclassified_o__Enterobacterales
ASV384	0	0	0	0	0	0	0	0	0	0	d__Bacteria;k__norank_d__Bacteria;p__Proteobacteria;c__Gammaproteobacteria;o__Enterobacterales;f__Enterobacteriaceae;g__Escherichia-Shigella;s__unclassified_g__Escherichia-Shigella
ASV632	0	0	0	0	0	0	0	0	0	1	d__Bacteria;k__norank_d__Bacteria;p__Firmicutes;c__Clostridia;o__Lachnospirales;f__Lachnospiraceae;g__Lachnoclostridium;s__unclassified_g__Lachnoclostridium
ASV600	0	0	0	0	0	0	0	1	0	0	d__Bacteria;k__norank_d__Bacteria;p__Fusobacteriota;c__Fusobacteriia;o__Fusobacteriales;f__Fusobacteriaceae;g__Fusobacterium;s__gut_metagenome_g__Fusobacterium
ASV308	0	0	0	0	0	0	0	0	0	0	d__Bacteria;k__norank_d__Bacteria;p__Firmicutes;c__Bacilli;o__Lactobacillales;f__Streptococcaceae;g__Streptococcus;s__Streptococcus_sp._FF10
ASV118	0	0	0	0	0	0	1	0	0	0	d__Bacteria;k__norank_d__Bacteria;p__Firmicutes;c__Clostridia;o__Lachnospirales;f__Lachnospiraceae;g__unclassified_f__Lachnospiraceae;s__unclassified_f__Lachnospiraceae
ASV95	0	0	0	0	0	0	1	0	0	0	d__Bacteria;k__norank_d__Bacteria;p__Firmicutes;c__Clostridia;o__Lachnospirales;f__Lachnospiraceae;g__unclassified_f__Lachnospiraceae;s__unclassified_f__Lachnospiraceae
ASV220	0	1	0	0	0	0	0	0	0	0	d__Bacteria;k__norank_d__Bacteria;p__Firmicutes;c__Clostridia;o__Lachnospirales;f__Lachnospiraceae;g__Tyzzerella;s__Clostridium_colinum
ASV189	0	0	0	0	0	1	0	0	0	0	d__Bacteria;k__norank_d__Bacteria;p__Proteobacteria;c__Gammaproteobacteria;o__Burkholderiales;f__Hydrogenophilaceae;g__Thiobacillus;s__unclassified_g__Thiobacillus
ASV299	0	0	0	0	0	0	0	0	0	0	d__Bacteria;k__norank_d__Bacteria;p__Firmicutes;c__Clostridia;o__Clostridiales;f__Clostridiaceae;g__Clostridium_sensu_stricto_1;s__unclassified_g__Clostridium_sensu_stricto_1
ASV108	0	0	0	0	0	0	1	0	0	0	d__Bacteria;k__norank_d__Bacteria;p__Firmicutes;c__Bacilli;o__Erysipelotrichales;f__Erysipelotrichaceae;g__Solobacterium;s__gut_metagenome_g__Solobacterium
ASV595	0	0	0	0	0	0	0	1	0	0	d__Bacteria;k__norank_d__Bacteria;p__Firmicutes;c__Negativicutes;o__Acidaminococcales;f__Acidaminococcaceae;g__Phascolarctobacterium;s__unclassified_g__Phascolarctobacterium
ASV261	0	0	0	0	0	0	0	0	0	0	d__Bacteria;k__norank_d__Bacteria;p__Firmicutes;c__Clostridia;o__Eubacteriales;f__Eubacteriaceae;g__Eubacterium;s__unclassified_g__Eubacterium
ASV315	0	0	0	0	0	0	0	0	0	0	d__Bacteria;k__norank_d__Bacteria;p__Firmicutes;c__Clostridia;o__Clostridiales;f__Clostridiaceae;g__Clostridium_sensu_stricto_1;s__unclassified_g__Clostridium_sensu_stricto_1
ASV376	0	0	0	0	0	0	0	0	0	0	d__Bacteria;k__norank_d__Bacteria;p__Firmicutes;c__Clostridia;o__Peptostreptococcales-Tissierellales;f__Peptostreptococcaceae;g__Peptostreptococcus;s__unclassified_g__Peptostreptococcus
ASV472	1	0	0	0	0	0	0	0	0	0	d__Bacteria;k__norank_d__Bacteria;p__Firmicutes;c__Bacilli;o__Lactobacillales;f__Enterococcaceae;g__Enterococcus;s__unclassified_g__Enterococcus
ASV458	1	0	0	0	0	0	0	0	0	0	d__Bacteria;k__norank_d__Bacteria;p__Firmicutes;c__Bacilli;o__Lactobacillales;f__Lactobacillaceae;g__Lactobacillus;s__unclassified_g__Lactobacillus
ASV450	0	0	0	0	0	0	0	0	0	0	d__Bacteria;k__norank_d__Bacteria;p__Actinobacteriota;c__Actinobacteria;o__Corynebacteriales;f__Corynebacteriaceae;g__Corynebacterium;s__unclassified_g__Corynebacterium
ASV89	0	0	0	0	0	0	1	0	0	0	d__Bacteria;k__norank_d__Bacteria;p__Firmicutes;c__Clostridia;o__Lachnospirales;f__Lachnospiraceae;g__unclassified_f__Lachnospiraceae;s__unclassified_f__Lachnospiraceae
ASV290	0	0	0	0	0	0	0	1	0	0	d__Bacteria;k__norank_d__Bacteria;p__Firmicutes;c__Clostridia;o__Peptostreptococcales-Tissierellales;f__Peptostreptococcaceae;g__Peptostreptococcus;s__unclassified_g__Peptostreptococcus
ASV195	0	0	0	0	0	0	0	0	0	0	d__Bacteria;k__norank_d__Bacteria;p__Actinobacteriota;c__Thermoleophilia;o__Solirubrobacterales;f__Solirubrobacteraceae;g__Conexibacter;s__unclassified_g__Conexibacter
ASV515	0	0	0	0	0	1	0	0	0	0	d__Bacteria;k__norank_d__Bacteria;p__Proteobacteria;c__Gammaproteobacteria;o__Xanthomonadales;f__Xanthomonadaceae;g__Stenotrophomonas;s__unclassified_g__Stenotrophomonas
ASV23	1	0	1	1	1	0	0	0	1	0	d__Bacteria;k__norank_d__Bacteria;p__Proteobacteria;c__Gammaproteobacteria;o__Enterobacterales;f__Morganellaceae;g__Proteus;s__unclassified_g__Proteus
ASV541	0	0	0	0	0	0	0	0	1	0	d__Bacteria;k__norank_d__Bacteria;p__Firmicutes;c__Bacilli;o__Lactobacillales;f__Streptococcaceae;g__Streptococcus;s__unclassified_g__Streptococcus
ASV236	0	1	0	0	0	0	0	0	0	0	d__Bacteria;k__norank_d__Bacteria;p__Firmicutes;c__Bacilli;o__Lactobacillales;f__Enterococcaceae;g__Enterococcus;s__unclassified_g__Enterococcus
ASV366	0	0	0	0	0	0	0	0	0	0	d__Bacteria;k__norank_d__Bacteria;p__Actinobacteriota;c__Coriobacteriia;o__Coriobacteriales;f__Coriobacteriaceae;g__Enorma;s__unclassified_g__Enorma
ASV346	0	0	0	0	0	0	0	0	0	0	d__Bacteria;k__norank_d__Bacteria;p__Patescibacteria;c__Saccharimonadia;o__Saccharimonadales;f__unclassified_o__Saccharimonadales;g__unclassified_o__Saccharimonadales;s__unclassified_o__Saccharimonadales
ASV579	0	0	0	0	0	0	0	0	0	0	d__Bacteria;k__norank_d__Bacteria;p__Actinobacteriota;c__Actinobacteria;o__Frankiales;f__Geodermatophilaceae;g__Antricoccus;s__unclassified_g__Antricoccus
ASV511	0	0	0	0	0	1	0	1	0	0	d__Bacteria;k__norank_d__Bacteria;p__Firmicutes;c__Bacilli;o__Lactobacillales;f__Enterococcaceae;g__Enterococcus;s__unclassified_g__Enterococcus
ASV279	0	0	0	0	0	0	0	0	0	0	d__Bacteria;k__norank_d__Bacteria;p__Firmicutes;c__Bacilli;o__unclassified_c__Bacilli;f__unclassified_c__Bacilli;g__unclassified_c__Bacilli;s__unclassified_c__Bacilli
ASV257	0	0	0	0	0	0	0	0	0	0	d__Bacteria;k__norank_d__Bacteria;p__Firmicutes;c__Bacilli;o__Lactobacillales;f__Lactobacillaceae;g__Lactobacillus;s__unclassified_g__Lactobacillus
ASV460	1	0	0	0	1	0	0	0	0	0	d__Bacteria;k__norank_d__Bacteria;p__Firmicutes;c__Bacilli;o__Lactobacillales;f__Streptococcaceae;g__Streptococcus;s__unclassified_g__Streptococcus
ASV209	1	1	0	0	0	0	0	0	0	0	d__Bacteria;k__norank_d__Bacteria;p__Fusobacteriota;c__Fusobacteriia;o__Fusobacteriales;f__Fusobacteriaceae;g__Fusobacterium;s__gut_metagenome_g__Fusobacterium
ASV334	0	0	0	0	0	0	0	0	0	0	d__Bacteria;k__norank_d__Bacteria;p__Firmicutes;c__Clostridia;o__Oscillospirales;f__Oscillospiraceae;g__unclassified_f__Oscillospiraceae;s__unclassified_f__Oscillospiraceae
ASV435	0	0	0	0	0	0	0	0	1	0	d__Bacteria;k__norank_d__Bacteria;p__Bacteroidota;c__Bacteroidia;o__Bacteroidales;f__Bacteroidaceae;g__Bacteroides;s__unclassified_g__Bacteroides
ASV439	0	0	0	0	0	0	0	0	0	0	d__Bacteria;k__norank_d__Bacteria;p__Proteobacteria;c__Gammaproteobacteria;o__Pseudomonadales;f__Moraxellaceae;g__Enhydrobacter;s__unclassified_g__Enhydrobacter
ASV428	0	0	0	0	0	0	0	0	0	0	d__Bacteria;k__norank_d__Bacteria;p__Actinobacteriota;c__Actinobacteria;o__Propionibacteriales;f__Nocardioidaceae;g__unclassified_f__Nocardioidaceae;s__unclassified_f__Nocardioidaceae
ASV226	0	1	0	0	0	0	0	0	0	0	d__Bacteria;k__norank_d__Bacteria;p__Proteobacteria;c__Gammaproteobacteria;o__Enterobacterales;f__Yersiniaceae;g__unclassified_f__Yersiniaceae;s__unclassified_f__Yersiniaceae
ASV562	0	0	0	0	0	0	0	0	0	0	d__Bacteria;k__norank_d__Bacteria;p__Firmicutes;c__Negativicutes;o__Veillonellales-Selenomonadales;f__Selenomonadaceae;g__unclassified_f__Selenomonadaceae;s__unclassified_f__Selenomonadaceae
ASV526	0	0	0	0	0	0	0	0	0	0	d__Bacteria;k__norank_d__Bacteria;p__Firmicutes;c__Bacilli;o__Lactobacillales;f__Lactobacillaceae;g__Lactobacillus;s__unclassified_g__Lactobacillus
ASV401	0	0	0	0	0	0	0	0	0	0	d__Bacteria;k__norank_d__Bacteria;p__Firmicutes;c__Bacilli;o__Lactobacillales;f__Lactobacillaceae;g__Lactobacillus;s__unclassified_g__Lactobacillus
ASV258	0	0	0	0	0	0	0	0	0	0	d__Bacteria;k__norank_d__Bacteria;p__Firmicutes;c__Bacilli;o__unclassified_c__Bacilli;f__unclassified_c__Bacilli;g__unclassified_c__Bacilli;s__unclassified_c__Bacilli
ASV547	0	0	0	0	0	0	0	0	1	0	d__Bacteria;k__norank_d__Bacteria;p__Firmicutes;c__Bacilli;o__Erysipelotrichales;f__Erysipelatoclostridiaceae;g__Erysipelatoclostridium;s__unclassified_g__Erysipelatoclostridium
ASV644	0	0	0	0	1	0	0	0	0	0	d__Bacteria;k__norank_d__Bacteria;p__Bacteroidota;c__Bacteroidia;o__Bacteroidales;f__Tannerellaceae;g__Parabacteroides;s__unclassified_g__Parabacteroides
ASV347	0	0	0	0	0	0	0	0	0	0	d__Bacteria;k__norank_d__Bacteria;p__Proteobacteria;c__Alphaproteobacteria;o__Rhodobacterales;f__Rhodobacteraceae;g__Paracoccus;s__unclassified_g__Paracoccus
ASV138	0	0	1	0	0	0	0	0	0	0	d__Bacteria;k__norank_d__Bacteria;p__Firmicutes;c__Bacilli;o__Lactobacillales;f__Lactobacillaceae;g__Lactobacillus;s__Lactobacillus_sp._30A
ASV194	0	0	0	0	0	0	0	0	0	0	d__Bacteria;k__norank_d__Bacteria;p__Bacteroidota;c__Bacteroidia;o__Bacteroidales;f__Prevotellaceae;g__Prevotella;s__unclassified_g__Prevotella
ASV262	0	0	0	0	0	0	0	0	0	0	d__Bacteria;k__norank_d__Bacteria;p__Firmicutes;c__Bacilli;o__Lactobacillales;f__Lactobacillaceae;g__Lactobacillus;s__unclassified_g__Lactobacillus
ASV555	0	0	0	0	0	0	0	0	0	0	d__Bacteria;k__norank_d__Bacteria;p__Firmicutes;c__Clostridia;o__Clostridiales;f__Clostridiaceae;g__Clostridium_sensu_stricto_1;s__unclassified_g__Clostridium_sensu_stricto_1
ASV337	0	0	0	0	0	0	0	0	0	0	d__Bacteria;k__norank_d__Bacteria;p__Firmicutes;c__Bacilli;o__Lactobacillales;f__unclassified_o__Lactobacillales;g__unclassified_o__Lactobacillales;s__unclassified_o__Lactobacillales
ASV210	0	1	0	0	0	0	0	0	0	0	d__Bacteria;k__norank_d__Bacteria;p__Firmicutes;c__Negativicutes;o__Veillonellales-Selenomonadales;f__Veillonellaceae;g__Veillonella;s__unclassified_g__Veillonella
ASV409	0	0	0	0	0	0	0	0	0	0	d__Bacteria;k__norank_d__Bacteria;p__Firmicutes;c__Bacilli;o__Lactobacillales;f__Lactobacillaceae;g__Lactobacillus;s__unclassified_g__Lactobacillus
ASV74	0	0	0	0	0	0	1	1	1	0	d__Bacteria;k__norank_d__Bacteria;p__Firmicutes;c__Bacilli;o__Bacillales;f__Bacillaceae;g__Bacillus;s__unclassified_g__Bacillus
ASV216	0	1	0	0	0	0	0	0	0	0	d__Bacteria;k__norank_d__Bacteria;p__Proteobacteria;c__Gammaproteobacteria;o__Enterobacterales;f__Enterobacteriaceae;g__unclassified_f__Enterobacteriaceae;s__unclassified_f__Enterobacteriaceae
ASV289	0	0	0	0	0	0	0	0	0	0	d__Bacteria;k__norank_d__Bacteria;p__Firmicutes;c__Clostridia;o__Peptostreptococcales-Tissierellales;f__Peptostreptococcaceae;g__Paeniclostridium;s__unclassified_g__Paeniclostridium
ASV387	1	0	0	0	0	0	0	0	0	0	d__Bacteria;k__norank_d__Bacteria;p__Firmicutes;c__Clostridia;o__Clostridiales;f__Clostridiaceae;g__Clostridium_sensu_stricto_1;s__Clostridium_sp._Marseille-P2434
ASV322	0	0	0	0	0	0	0	0	0	0	d__Bacteria;k__norank_d__Bacteria;p__Firmicutes;c__Clostridia;o__Peptostreptococcales-Tissierellales;f__Peptostreptococcaceae;g__unclassified_f__Peptostreptococcaceae;s__unclassified_f__Peptostreptococcaceae
ASV482	1	0	0	0	0	0	0	0	0	0	d__Bacteria;k__norank_d__Bacteria;p__Firmicutes;c__Clostridia;o__Lachnospirales;f__Lachnospiraceae;g__Lachnoclostridium;s__unclassified_g__Lachnoclostridium
ASV529	0	0	0	0	0	0	0	0	0	0	d__Bacteria;k__norank_d__Bacteria;p__Firmicutes;c__Clostridia;o__Oscillospirales;f__Ruminococcaceae;g__Candidatus_Soleaferrea;s__Clostridiaceae_bacterium_NML_060002
ASV420	0	0	0	0	0	0	0	0	0	0	d__Bacteria;k__norank_d__Bacteria;p__Firmicutes;c__Clostridia;o__Oscillospirales;f__unclassified_o__Oscillospirales;g__unclassified_o__Oscillospirales;s__unclassified_o__Oscillospirales
ASV587	0	0	0	0	0	0	0	0	0	0	d__Bacteria;k__norank_d__Bacteria;p__Proteobacteria;c__Gammaproteobacteria;o__Enterobacterales;f__Enterobacteriaceae;g__unclassified_f__Enterobacteriaceae;s__unclassified_f__Enterobacteriaceae
ASV328	0	0	0	0	0	0	0	0	0	0	d__Bacteria;k__norank_d__Bacteria;p__Firmicutes;c__Clostridia;o__Oscillospirales;f__Oscillospiraceae;g__Colidextribacter;s__Clostridiales_bacterium_CCNA10
ASV106	0	0	0	0	0	0	1	0	0	0	d__Bacteria;k__norank_d__Bacteria;p__Firmicutes;c__Bacilli;o__Lactobacillales;f__Streptococcaceae;g__Streptococcus;s__Streptococcus_thermophilus_TH1435
ASV304	0	0	0	0	0	0	0	0	0	0	d__Bacteria;k__norank_d__Bacteria;p__Firmicutes;c__Clostridia;o__Clostridiales;f__Clostridiaceae;g__Clostridium_sensu_stricto_1;s__unclassified_g__Clostridium_sensu_stricto_1
ASV588	0	0	0	0	0	0	0	0	0	0	d__Bacteria;k__norank_d__Bacteria;p__Firmicutes;c__Bacilli;o__Lactobacillales;f__unclassified_o__Lactobacillales;g__unclassified_o__Lactobacillales;s__unclassified_o__Lactobacillales
ASV207	0	1	0	0	0	0	0	0	0	0	d__Bacteria;k__norank_d__Bacteria;p__Firmicutes;c__Bacilli;o__Lactobacillales;f__Enterococcaceae;g__Enterococcus;s__unclassified_g__Enterococcus
ASV553	0	0	0	0	0	0	0	0	0	0	d__Bacteria;k__norank_d__Bacteria;p__Firmicutes;c__Clostridia;o__Lachnospirales;f__Lachnospiraceae;g__unclassified_f__Lachnospiraceae;s__unclassified_f__Lachnospiraceae
ASV103	0	0	0	0	0	0	1	1	0	0	d__Bacteria;k__norank_d__Bacteria;p__Bacteroidota;c__Bacteroidia;o__Bacteroidales;f__Tannerellaceae;g__Parabacteroides;s__unclassified_g__Parabacteroides
ASV478	1	0	1	0	1	0	0	0	0	0	d__Bacteria;k__norank_d__Bacteria;p__Firmicutes;c__Bacilli;o__Lactobacillales;f__Leuconostocaceae;g__Leuconostoc;s__unclassified_g__Leuconostoc
ASV473	1	0	0	0	0	0	0	0	0	0	d__Bacteria;k__norank_d__Bacteria;p__Firmicutes;c__Clostridia;o__Lachnospirales;f__Lachnospiraceae;g__Blautia;s__unclassified_g__Blautia
ASV354	0	0	0	0	0	0	0	0	0	0	d__Bacteria;k__norank_d__Bacteria;p__Patescibacteria;c__Saccharimonadia;o__Saccharimonadales;f__norank_o__Saccharimonadales;g__norank_f__norank_o__Saccharimonadales;s__unclassified_g__norank_f__norank_o__Saccharimonadales
ASV297	0	0	0	0	0	0	0	0	0	0	d__Bacteria;k__norank_d__Bacteria;p__Firmicutes;c__Clostridia;o__Clostridiales;f__Clostridiaceae;g__Clostridium_sensu_stricto_1;s__Clostridium_moniliforme
ASV71	0	0	0	0	0	1	1	1	1	1	d__Bacteria;k__norank_d__Bacteria;p__Firmicutes;c__Bacilli;o__Lactobacillales;f__Streptococcaceae;g__Lactococcus;s__unclassified_g__Lactococcus
ASV496	0	0	1	0	0	0	0	0	0	0	d__Bacteria;k__norank_d__Bacteria;p__Proteobacteria;c__Alphaproteobacteria;o__Caulobacterales;f__Caulobacteraceae;g__norank_f__Caulobacteraceae;s__unclassified_g__norank_f__Caulobacteraceae
ASV355	0	0	0	0	0	0	0	0	0	0	d__Bacteria;k__norank_d__Bacteria;p__Actinobacteriota;c__Actinobacteria;o__Micrococcales;f__unclassified_o__Micrococcales;g__unclassified_o__Micrococcales;s__unclassified_o__Micrococcales
ASV45	0	0	1	1	0	0	0	0	0	0	d__Bacteria;k__norank_d__Bacteria;p__Proteobacteria;c__Gammaproteobacteria;o__Pseudomonadales;f__Pseudomonadaceae;g__Pseudomonas;s__unclassified_g__Pseudomonas
ASV504	0	0	1	0	0	0	0	0	0	0	d__Bacteria;k__norank_d__Bacteria;p__Firmicutes;c__Clostridia;o__Oscillospirales;f__Ruminococcaceae;g__DTU089;s__unclassified_g__DTU089
ASV20	0	1	1	1	0	0	0	0	0	0	d__Bacteria;k__norank_d__Bacteria;p__Firmicutes;c__Clostridia;o__Peptostreptococcales-Tissierellales;f__Anaerovoracaceae;g__Eubacterium_nodatum_group;s__unclassified_g__Eubacterium_nodatum_group
ASV115	0	0	0	0	0	0	1	0	0	0	d__Bacteria;k__norank_d__Bacteria;p__Firmicutes;c__Clostridia;o__Lachnospirales;f__Lachnospiraceae;g__unclassified_f__Lachnospiraceae;s__unclassified_f__Lachnospiraceae
ASV375	0	0	0	0	0	0	0	0	0	0	d__Bacteria;k__norank_d__Bacteria;p__Actinobacteriota;c__Coriobacteriia;o__Coriobacteriales;f__Coriobacteriaceae;g__Collinsella;s__unclassified_g__Collinsella
ASV166	0	0	0	0	0	0	0	0	0	0	d__Bacteria;k__norank_d__Bacteria;p__Zixibacteria;c__norank_p__Zixibacteria;o__norank_c__norank_p__Zixibacteria;f__norank_o__norank_c__norank_p__Zixibacteria;g__norank_f__norank_o__norank_c__norank_p__Zixibacteria;s__unclassified_g__norank_f__norank_o__norank_c__norank_p__Zixibacteria
ASV55	1	0	0	0	0	0	1	1	0	1	d__Bacteria;k__norank_d__Bacteria;p__Firmicutes;c__Clostridia;o__Lachnospirales;f__Lachnospiraceae;g__Blautia;s__unclassified_g__Blautia
ASV287	0	0	0	0	0	0	0	0	0	0	d__Bacteria;k__norank_d__Bacteria;p__Firmicutes;c__Bacilli;o__Lactobacillales;f__Lactobacillaceae;g__Lactobacillus;s__unclassified_g__Lactobacillus
ASV490	1	0	0	0	0	0	0	0	0	0	d__Bacteria;k__norank_d__Bacteria;p__Firmicutes;c__Bacilli;o__Bacillales;f__unclassified_o__Bacillales;g__unclassified_o__Bacillales;s__unclassified_o__Bacillales
ASV476	1	0	0	0	0	0	0	0	0	0	d__Bacteria;k__norank_d__Bacteria;p__Firmicutes;c__Clostridia;o__Oscillospirales;f__Ruminococcaceae;g__norank_f__Ruminococcaceae;s__uncultured_organism_g__norank_f__Ruminococcaceae
ASV66	0	0	0	0	0	0	1	0	0	0	d__Bacteria;k__norank_d__Bacteria;p__Actinobacteriota;c__Coriobacteriia;o__Coriobacteriales;f__Coriobacteriaceae;g__Collinsella;s__unclassified_g__Collinsella
ASV483	1	0	0	0	0	0	0	0	0	0	d__Bacteria;k__norank_d__Bacteria;p__unclassified_k__norank_d__Bacteria;c__unclassified_k__norank_d__Bacteria;o__unclassified_k__norank_d__Bacteria;f__unclassified_k__norank_d__Bacteria;g__unclassified_k__norank_d__Bacteria;s__unclassified_k__norank_d__Bacteria
ASV590	0	0	0	0	0	0	0	0	0	0	d__Bacteria;k__norank_d__Bacteria;p__Firmicutes;c__unclassified_p__Firmicutes;o__unclassified_p__Firmicutes;f__unclassified_p__Firmicutes;g__unclassified_p__Firmicutes;s__unclassified_p__Firmicutes
ASV278	0	0	0	0	0	0	0	0	0	0	d__Bacteria;k__norank_d__Bacteria;p__Firmicutes;c__Bacilli;o__unclassified_c__Bacilli;f__unclassified_c__Bacilli;g__unclassified_c__Bacilli;s__unclassified_c__Bacilli
ASV165	0	0	0	0	0	0	0	0	0	0	d__Bacteria;k__norank_d__Bacteria;p__Firmicutes;c__Clostridia;o__Peptostreptococcales-Tissierellales;f__Peptostreptococcaceae;g__Paeniclostridium;s__unclassified_g__Paeniclostridium
ASV637	0	0	0	0	0	0	0	0	0	1	d__Bacteria;k__norank_d__Bacteria;p__Firmicutes;c__Clostridia;o__Lachnospirales;f__Lachnospiraceae;g__unclassified_f__Lachnospiraceae;s__unclassified_f__Lachnospiraceae
ASV625	0	0	0	0	0	0	0	0	0	1	d__Bacteria;k__norank_d__Bacteria;p__Actinobacteriota;c__Coriobacteriia;o__Coriobacteriales;f__Coriobacteriaceae;g__Collinsella;s__unclassified_g__Collinsella
ASV302	0	0	0	0	0	0	0	0	0	0	d__Bacteria;k__norank_d__Bacteria;p__Actinobacteriota;c__Coriobacteriia;o__Coriobacteriales;f__Eggerthellaceae;g__Slackia;s__unclassified_g__Slackia
ASV453	0	0	0	0	0	0	0	0	0	0	d__Bacteria;k__norank_d__Bacteria;p__Firmicutes;c__Clostridia;o__Oscillospirales;f__Ruminococcaceae;g__Candidatus_Soleaferrea;s__Ruminococcaceae_bacterium_GD6
ASV561	0	0	0	0	0	0	0	0	0	0	d__Bacteria;k__norank_d__Bacteria;p__Firmicutes;c__Bacilli;o__Lactobacillales;f__Streptococcaceae;g__Streptococcus;s__unclassified_g__Streptococcus
ASV232	0	1	0	0	0	0	0	0	0	0	d__Bacteria;k__norank_d__Bacteria;p__Firmicutes;c__Clostridia;o__Lachnospirales;f__Lachnospiraceae;g__unclassified_f__Lachnospiraceae;s__unclassified_f__Lachnospiraceae
ASV155	0	0	0	0	0	1	0	1	1	0	d__Bacteria;k__norank_d__Bacteria;p__Proteobacteria;c__Gammaproteobacteria;o__Enterobacterales;f__Enterobacteriaceae;g__unclassified_f__Enterobacteriaceae;s__unclassified_f__Enterobacteriaceae
ASV83	0	0	0	0	0	0	1	0	0	0	d__Bacteria;k__norank_d__Bacteria;p__Bacteroidota;c__Bacteroidia;o__Bacteroidales;f__Bacteroidaceae;g__Bacteroides;s__unclassified_g__Bacteroides
ASV183	0	0	0	0	0	0	0	0	0	0	d__Bacteria;k__norank_d__Bacteria;p__Chloroflexi;c__Anaerolineae;o__unclassified_c__Anaerolineae;f__unclassified_c__Anaerolineae;g__unclassified_c__Anaerolineae;s__unclassified_c__Anaerolineae
ASV153	0	0	0	0	0	0	0	0	0	0	d__Bacteria;k__norank_d__Bacteria;p__Firmicutes;c__Clostridia;o__Lachnospirales;f__Lachnospiraceae;g__unclassified_f__Lachnospiraceae;s__unclassified_f__Lachnospiraceae
ASV15	0	0	0	1	0	0	0	0	0	0	d__Bacteria;k__norank_d__Bacteria;p__Firmicutes;c__Clostridia;o__Clostridiales;f__Clostridiaceae;g__Clostridium_sensu_stricto_1;s__Clostridium_paraputrificum
ASV163	1	1	0	0	0	0	0	0	1	0	d__Bacteria;k__norank_d__Bacteria;p__Firmicutes;c__Clostridia;o__Lachnospirales;f__Lachnospiraceae;g__Tyzzerella;s__Clostridium_piliforme_Tyzzers_bacillus
ASV8	1	1	1	1	1	1	0	1	1	1	d__Bacteria;k__norank_d__Bacteria;p__Firmicutes;c__Bacilli;o__Lactobacillales;f__Lactobacillaceae;g__Pediococcus;s__unclassified_g__Pediococcus
ASV269	0	0	0	0	0	0	0	0	0	0	d__Bacteria;k__norank_d__Bacteria;p__Firmicutes;c__Bacilli;o__unclassified_c__Bacilli;f__unclassified_c__Bacilli;g__unclassified_c__Bacilli;s__unclassified_c__Bacilli
ASV556	0	0	0	0	0	0	0	0	0	0	d__Bacteria;k__norank_d__Bacteria;p__Firmicutes;c__Bacilli;o__Lactobacillales;f__Lactobacillaceae;g__Lactobacillus;s__Lactobacillus_sp._30A
ASV276	0	0	0	0	0	0	0	0	0	0	d__Bacteria;k__norank_d__Bacteria;p__Actinobacteriota;c__Actinobacteria;o__Bifidobacteriales;f__Bifidobacteriaceae;g__Bifidobacterium;s__unclassified_g__Bifidobacterium
ASV101	0	0	0	0	0	0	1	0	0	0	d__Bacteria;k__norank_d__Bacteria;p__Firmicutes;c__Bacilli;o__Lactobacillales;f__Enterococcaceae;g__Enterococcus;s__unclassified_g__Enterococcus
ASV412	0	0	0	0	0	0	0	1	0	0	d__Bacteria;k__norank_d__Bacteria;p__Bacteroidota;c__Bacteroidia;o__Bacteroidales;f__Bacteroidaceae;g__Bacteroides;s__unclassified_g__Bacteroides
ASV452	0	0	0	0	0	0	0	0	0	0	d__Bacteria;k__norank_d__Bacteria;p__Actinobacteriota;c__Thermoleophilia;o__Solirubrobacterales;f__67-14;g__norank_f__67-14;s__metagenome_g__norank_f__67-14
ASV280	0	0	0	0	0	0	0	0	0	0	d__Bacteria;k__norank_d__Bacteria;p__Actinobacteriota;c__Coriobacteriia;o__Coriobacteriales;f__unclassified_o__Coriobacteriales;g__unclassified_o__Coriobacteriales;s__unclassified_o__Coriobacteriales
ASV144	0	0	0	0	0	0	0	0	0	0	d__Bacteria;k__norank_d__Bacteria;p__Firmicutes;c__Clostridia;o__Clostridiales;f__Clostridiaceae;g__Clostridium_sensu_stricto_1;s__unclassified_g__Clostridium_sensu_stricto_1
ASV167	1	0	0	0	0	0	0	1	1	0	d__Bacteria;k__norank_d__Bacteria;p__Actinobacteriota;c__Actinobacteria;o__Micrococcales;f__Micrococcaceae;g__Kocuria;s__unclassified_g__Kocuria
ASV392	0	0	0	0	0	0	0	0	0	0	d__Bacteria;k__norank_d__Bacteria;p__Actinobacteriota;c__Coriobacteriia;o__Coriobacteriales;f__Coriobacteriaceae;g__Collinsella;s__Collinsella_tanakaei
ASV176	0	0	0	0	0	0	0	0	0	0	d__Bacteria;k__norank_d__Bacteria;p__Proteobacteria;c__Gammaproteobacteria;o__Burkholderiales;f__B1-7BS;g__norank_f__B1-7BS;s__bacterium_enrichment_culture_clone_Anammox_8
ASV647	0	0	0	0	1	0	0	0	0	0	d__Bacteria;k__norank_d__Bacteria;p__Proteobacteria;c__Alphaproteobacteria;o__Rhizobiales;f__Xanthobacteraceae;g__unclassified_f__Xanthobacteraceae;s__unclassified_f__Xanthobacteraceae
ASV438	0	0	0	0	0	0	0	0	0	0	d__Bacteria;k__norank_d__Bacteria;p__Firmicutes;c__Clostridia;o__Peptostreptococcales-Tissierellales;f__Anaerovoracaceae;g__Eubacterium_nodatum_group;s__uncultured_organism_g__Eubacterium_nodatum_group
ASV610	0	0	0	0	0	0	0	1	0	0	d__Bacteria;k__norank_d__Bacteria;p__Proteobacteria;c__Gammaproteobacteria;o__Enterobacterales;f__Enterobacteriaceae;g__Escherichia-Shigella;s__unclassified_g__Escherichia-Shigella
ASV317	0	0	0	0	0	0	0	0	0	0	d__Bacteria;k__norank_d__Bacteria;p__Firmicutes;c__Bacilli;o__Bacillales;f__Bacillaceae;g__Bacillus;s__Lactobacillus_vaginalis_g__Bacillus
ASV598	0	0	0	0	0	0	0	1	0	0	d__Bacteria;k__norank_d__Bacteria;p__Proteobacteria;c__Gammaproteobacteria;o__Enterobacterales;f__Enterobacteriaceae;g__Escherichia-Shigella;s__unclassified_g__Escherichia-Shigella
ASV565	0	0	0	0	0	0	0	0	0	0	d__Bacteria;k__norank_d__Bacteria;p__Firmicutes;c__Clostridia;o__Lachnospirales;f__Lachnospiraceae;g__unclassified_f__Lachnospiraceae;s__unclassified_f__Lachnospiraceae
ASV203	0	0	0	0	0	0	0	0	0	0	d__Bacteria;k__norank_d__Bacteria;p__Proteobacteria;c__Alphaproteobacteria;o__Rhizobiales;f__Rhizobiaceae;g__Phyllobacterium;s__unclassified_g__Phyllobacterium
ASV573	0	0	0	0	0	0	0	0	0	0	d__Bacteria;k__norank_d__Bacteria;p__Firmicutes;c__unclassified_p__Firmicutes;o__unclassified_p__Firmicutes;f__unclassified_p__Firmicutes;g__unclassified_p__Firmicutes;s__unclassified_p__Firmicutes
ASV252	0	0	0	0	0	0	0	0	0	0	d__Bacteria;k__norank_d__Bacteria;p__Firmicutes;c__Bacilli;o__Lactobacillales;f__Lactobacillaceae;g__Lactobacillus;s__unclassified_g__Lactobacillus
ASV605	0	0	0	0	0	0	0	1	0	0	d__Bacteria;k__norank_d__Bacteria;p__Firmicutes;c__Clostridia;o__Lachnospirales;f__Lachnospiraceae;g__unclassified_f__Lachnospiraceae;s__unclassified_f__Lachnospiraceae
ASV424	0	0	0	0	0	0	0	0	0	0	d__Bacteria;k__norank_d__Bacteria;p__Proteobacteria;c__Gammaproteobacteria;o__Pseudomonadales;f__Pseudomonadaceae;g__Pseudomonas;s__unclassified_g__Pseudomonas
ASV162	0	0	0	0	0	0	0	0	0	0	d__Bacteria;k__norank_d__Bacteria;p__Bacteroidota;c__SJA-28;o__norank_c__SJA-28;f__norank_o__norank_c__SJA-28;g__norank_f__norank_o__norank_c__SJA-28;s__uncultured_planctomycete_g__norank_f__norank_o__norank
ASV145	0	0	0	0	0	0	0	0	0	0	d__Bacteria;k__norank_d__Bacteria;p__Campilobacterota;c__Campylobacteria;o__Campylobacterales;f__Campylobacteraceae;g__Campylobacter;s__unclassified_g__Campylobacter
ASV426	0	0	0	0	0	0	0	0	0	0	d__Bacteria;k__norank_d__Bacteria;p__Bacteroidota;c__Bacteroidia;o__Bacteroidales;f__Bacteroidaceae;g__Bacteroides;s__unclassified_g__Bacteroides
ASV548	0	0	0	0	0	0	0	0	1	0	d__Bacteria;k__norank_d__Bacteria;p__Chloroflexi;c__Anaerolineae;o__Ardenticatenales;f__norank_o__Ardenticatenales;g__norank_f__norank_o__Ardenticatenales;s__uncultured_prokaryote_g__norank_f__norank_o__Ardenticatenales
ASV159	0	0	0	0	0	0	0	0	0	0	d__Bacteria;k__norank_d__Bacteria;p__Chloroflexi;c__Anaerolineae;o__SBR1031;f__A4b;g__norank_f__A4b;s__unclassified_g__norank_f__A4b
ASV467	1	0	0	0	0	0	0	0	0	0	d__Bacteria;k__norank_d__Bacteria;p__Actinobacteriota;c__Actinobacteria;o__Propionibacteriales;f__Propionibacteriaceae;g__unclassified_f__Propionibacteriaceae;s__unclassified_f__Propionibacteriaceae
ASV530	0	0	0	0	0	0	0	0	0	0	d__Bacteria;k__norank_d__Bacteria;p__Firmicutes;c__Bacilli;o__Lactobacillales;f__Lactobacillaceae;g__Lactobacillus;s__unclassified_g__Lactobacillus
ASV639	0	0	0	0	0	0	0	0	0	1	d__Bacteria;k__norank_d__Bacteria;p__Firmicutes;c__Bacilli;o__Lactobacillales;f__Lactobacillaceae;g__Pediococcus;s__unclassified_g__Pediococcus
ASV97	0	0	0	0	0	0	1	0	0	0	d__Bacteria;k__norank_d__Bacteria;p__Bacteroidota;c__Bacteroidia;o__Bacteroidales;f__Tannerellaceae;g__Parabacteroides;s__Parabacteroides_merdae
ASV127	0	0	0	0	0	0	0	0	0	0	d__Bacteria;k__norank_d__Bacteria;p__Firmicutes;c__Bacilli;o__Bacillales;f__Bacillaceae;g__Bacillus;s__Lactobacillus_vaginalis_g__Bacillus
ASV228	0	1	0	0	0	0	0	0	0	0	d__Bacteria;k__norank_d__Bacteria;p__Proteobacteria;c__Alphaproteobacteria;o__Sphingomonadales;f__Sphingomonadaceae;g__Sphingomonas;s__unclassified_g__Sphingomonas
ASV10	1	1	1	1	1	0	0	1	0	0	d__Bacteria;k__norank_d__Bacteria;p__Firmicutes;c__Clostridia;o__Lachnospirales;f__Lachnospiraceae;g__Sellimonas;s__uncultured_bacterium_g__Sellimonas
ASV223	0	1	0	0	0	0	0	1	1	0	d__Bacteria;k__norank_d__Bacteria;p__Firmicutes;c__Bacilli;o__Bacillales;f__Bacillaceae;g__Bacillus;s__Lactobacillus_vaginalis_g__Bacillus
ASV339	0	0	0	0	0	0	0	0	0	0	d__Bacteria;k__norank_d__Bacteria;p__Firmicutes;c__Clostridia;o__Peptostreptococcales-Tissierellales;f__unclassified_o__Peptostreptococcales-Tissierellales;g__unclassified_o__Peptostreptococcales-Tissierellales;s__unclassified_o__Peptostreptococcales-Tissierellales
ASV361	0	0	0	0	0	0	0	0	0	0	d__Bacteria;k__norank_d__Bacteria;p__Actinobacteriota;c__Coriobacteriia;o__Coriobacteriales;f__Coriobacteriaceae;g__Collinsella;s__unclassified_g__Collinsella
ASV19	0	0	0	1	0	0	0	0	0	0	d__Bacteria;k__norank_d__Bacteria;p__Firmicutes;c__Clostridia;o__Lachnospirales;f__Lachnospiraceae;g__Blautia;s__unclassified_g__Blautia
ASV1	1	1	1	1	1	1	1	1	1	1	d__Bacteria;k__norank_d__Bacteria;p__Proteobacteria;c__Gammaproteobacteria;o__Enterobacterales;f__Enterobacteriaceae;g__Escherichia-Shigella;s__unclassified_g__Escherichia-Shigella
ASV471	1	0	0	0	0	0	0	0	0	0	d__Bacteria;k__norank_d__Bacteria;p__Proteobacteria;c__Gammaproteobacteria;o__Enterobacterales;f__unclassified_o__Enterobacterales;g__unclassified_o__Enterobacterales;s__unclassified_o__Enterobacterales
ASV70	1	1	0	0	0	0	1	0	0	0	d__Bacteria;k__norank_d__Bacteria;p__Firmicutes;c__Bacilli;o__Erysipelotrichales;f__Erysipelatoclostridiaceae;g__Erysipelatoclostridium;s__unclassified_g__Erysipelatoclostridium
ASV2	1	1	1	1	1	1	0	1	0	1	d__Bacteria;k__norank_d__Bacteria;p__Bacteroidota;c__Bacteroidia;o__Bacteroidales;f__Bacteroidaceae;g__Bacteroides;s__unclassified_g__Bacteroides
ASV341	0	0	0	0	0	0	0	0	0	0	d__Bacteria;k__norank_d__Bacteria;p__Fusobacteriota;c__Fusobacteriia;o__Fusobacteriales;f__Fusobacteriaceae;g__unclassified_f__Fusobacteriaceae;s__unclassified_f__Fusobacteriaceae
ASV358	0	0	0	0	0	0	0	0	0	0	d__Bacteria;k__norank_d__Bacteria;p__Firmicutes;c__Clostridia;o__Lachnospirales;f__Lachnospiraceae;g__unclassified_f__Lachnospiraceae;s__unclassified_f__Lachnospiraceae
ASV4	1	0	0	1	0	0	0	0	0	0	d__Bacteria;k__norank_d__Bacteria;p__Firmicutes;c__Clostridia;o__Clostridiales;f__Clostridiaceae;g__Clostridium_sensu_stricto_2;s__unclassified_g__Clostridium_sensu_stricto_2
ASV122	0	0	0	0	0	0	1	0	0	0	d__Bacteria;k__norank_d__Bacteria;p__Firmicutes;c__Negativicutes;o__Acidaminococcales;f__Acidaminococcaceae;g__Phascolarctobacterium;s__unclassified_g__Phascolarctobacterium
ASV629	0	0	0	0	0	0	0	0	0	1	d__Bacteria;k__norank_d__Bacteria;p__Firmicutes;c__Clostridia;o__Peptostreptococcales-Tissierellales;f__Peptostreptococcaceae;g__Terrisporobacter;s__unclassified_g__Terrisporobacter
ASV68	0	0	0	0	0	0	1	0	0	0	d__Bacteria;k__norank_d__Bacteria;p__Firmicutes;c__Clostridia;o__Lachnospirales;f__Lachnospiraceae;g__unclassified_f__Lachnospiraceae;s__unclassified_f__Lachnospiraceae
ASV537	0	0	0	0	0	0	0	0	1	0	d__Bacteria;k__norank_d__Bacteria;p__Firmicutes;c__Bacilli;o__Lactobacillales;f__Lactobacillaceae;g__Lactobacillus;s__unclassified_g__Lactobacillus
ASV33	1	0	1	1	1	0	0	0	0	1	d__Bacteria;k__norank_d__Bacteria;p__Firmicutes;c__Bacilli;o__Lactobacillales;f__Enterococcaceae;g__Enterococcus;s__unclassified_g__Enterococcus
ASV353	0	0	0	0	0	0	0	0	0	0	d__Bacteria;k__norank_d__Bacteria;p__Acidobacteriota;c__Acidobacteriae;o__Acidobacteriales;f__Acidobacteriaceae_Subgroup_1;g__unclassified_f__Acidobacteriaceae_Subgroup_1;s__unclassified_f__Acidobacteriaceae_Subgroup_1
ASV309	0	0	0	0	0	0	0	1	1	0	d__Bacteria;k__norank_d__Bacteria;p__Actinobacteriota;c__Actinobacteria;o__Corynebacteriales;f__Nocardiaceae;g__Gordonia;s__unclassified_g__Gordonia
ASV47	1	0	0	1	0	0	0	0	0	0	d__Bacteria;k__norank_d__Bacteria;p__Firmicutes;c__Clostridia;o__Oscillospirales;f__Ruminococcaceae;g__unclassified_f__Ruminococcaceae;s__unclassified_f__Ruminococcaceae
ASV238	0	1	0	0	0	0	0	0	0	0	d__Bacteria;k__norank_d__Bacteria;p__Bacteroidota;c__Bacteroidia;o__Bacteroidales;f__Bacteroidaceae;g__Bacteroides;s__unclassified_g__Bacteroides
ASV628	0	0	0	0	0	0	0	0	0	1	d__Bacteria;k__norank_d__Bacteria;p__Firmicutes;c__Clostridia;o__Peptostreptococcales-Tissierellales;f__Peptostreptococcaceae;g__Peptostreptococcus;s__uncultured_bacterium_g__Peptostreptococcus
ASV42	0	0	0	1	0	0	0	0	0	0	d__Bacteria;k__norank_d__Bacteria;p__Firmicutes;c__Clostridia;o__Lachnospirales;f__Lachnospiraceae;g__Hungatella;s__unclassified_g__Hungatella
ASV466	1	0	0	0	0	0	0	0	0	0	d__Bacteria;k__norank_d__Bacteria;p__Firmicutes;c__Clostridia;o__Lachnospirales;f__Lachnospiraceae;g__unclassified_f__Lachnospiraceae;s__unclassified_f__Lachnospiraceae
ASV325	0	0	1	0	0	0	0	0	0	0	d__Bacteria;k__norank_d__Bacteria;p__Firmicutes;c__Clostridia;o__Oscillospirales;f__Ruminococcaceae;g__UBA1819;s__unclassified_g__UBA1819
ASV535	0	0	0	0	0	0	0	0	0	0	d__Bacteria;k__norank_d__Bacteria;p__Firmicutes;c__Clostridia;o__Clostridiales;f__Clostridiaceae;g__Clostridium_sensu_stricto_4;s__uncultured_bacterium_g__Clostridium_sensu_stricto_4
ASV340	0	0	0	0	0	0	0	0	0	0	d__Bacteria;k__norank_d__Bacteria;p__Actinobacteriota;c__Actinobacteria;o__Micrococcales;f__unclassified_o__Micrococcales;g__unclassified_o__Micrococcales;s__unclassified_o__Micrococcales
ASV360	0	0	0	0	0	0	0	0	0	0	d__Bacteria;k__norank_d__Bacteria;p__Firmicutes;c__Clostridia;o__unclassified_c__Clostridia;f__unclassified_c__Clostridia;g__unclassified_c__Clostridia;s__unclassified_c__Clostridia
ASV285	0	0	0	0	0	0	0	0	0	0	d__Bacteria;k__norank_d__Bacteria;p__Firmicutes;c__Clostridia;o__Lachnospirales;f__Lachnospiraceae;g__unclassified_f__Lachnospiraceae;s__unclassified_f__Lachnospiraceae
ASV397	0	0	0	0	0	0	0	0	0	0	d__Bacteria;k__norank_d__Bacteria;p__Fusobacteriota;c__Fusobacteriia;o__Fusobacteriales;f__Fusobacteriaceae;g__Fusobacterium;s__unclassified_g__Fusobacterium
ASV112	0	0	0	0	0	0	1	1	0	1	d__Bacteria;k__norank_d__Bacteria;p__Firmicutes;c__Clostridia;o__Peptostreptococcales-Tissierellales;f__norank_o__Peptostreptococcales-Tissierellales;g__Peptoniphilus;s__Peptoniphilus_methioninivorax
ASV551	0	0	0	0	0	0	0	0	1	0	d__Bacteria;k__norank_d__Bacteria;p__Actinobacteriota;c__Actinobacteria;o__Propionibacteriales;f__Propionibacteriaceae;g__unclassified_f__Propionibacteriaceae;s__unclassified_f__Propionibacteriaceae
ASV305	0	0	0	0	0	0	0	0	0	0	d__Bacteria;k__norank_d__Bacteria;p__Fusobacteriota;c__Fusobacteriia;o__Fusobacteriales;f__Fusobacteriaceae;g__Fusobacterium;s__unclassified_g__Fusobacterium
ASV185	0	0	0	0	0	0	0	0	0	0	d__Bacteria;k__norank_d__Bacteria;p__unclassified_k__norank_d__Bacteria;c__unclassified_k__norank_d__Bacteria;o__unclassified_k__norank_d__Bacteria;f__unclassified_k__norank_d__Bacteria;g__unclassified_k__norank_d__Bacteria;s__unclassified_k__norank_d__Bacteria
ASV468	1	0	0	0	0	0	0	0	0	0	d__Bacteria;k__norank_d__Bacteria;p__Firmicutes;c__Clostridia;o__Oscillospirales;f__Ruminococcaceae;g__Candidatus_Soleaferrea;s__uncultured_Anaerotruncus_sp._g__Candidatus_Soleaferrea
ASV638	0	0	0	0	0	0	0	0	0	1	d__Bacteria;k__norank_d__Bacteria;p__Actinobacteriota;c__Coriobacteriia;o__Coriobacteriales;f__Coriobacteriaceae;g__Collinsella;s__unclassified_g__Collinsella
ASV437	0	0	0	0	0	0	0	0	0	0	d__Bacteria;k__norank_d__Bacteria;p__Proteobacteria;c__Gammaproteobacteria;o__Aeromonadales;f__Succinivibrionaceae;g__Succinivibrio;s__unclassified_g__Succinivibrio
ASV584	0	0	0	0	0	0	0	0	0	0	d__Bacteria;k__norank_d__Bacteria;p__Firmicutes;c__Bacilli;o__Lactobacillales;f__Enterococcaceae;g__Enterococcus;s__unclassified_g__Enterococcus
ASV99	0	0	0	0	0	0	1	0	0	0	d__Bacteria;k__norank_d__Bacteria;p__Firmicutes;c__Clostridia;o__Lachnospirales;f__Lachnospiraceae;g__unclassified_f__Lachnospiraceae;s__unclassified_f__Lachnospiraceae
ASV13	1	1	1	1	1	0	1	1	1	1	d__Bacteria;k__norank_d__Bacteria;p__Firmicutes;c__Bacilli;o__Erysipelotrichales;f__Erysipelotrichaceae;g__Clostridium_innocuum_group;s__unclassified_g__Clostridium_innocuum_group
ASV128	0	1	0	0	0	0	0	1	0	1	d__Bacteria;k__norank_d__Bacteria;p__Firmicutes;c__Clostridia;o__Clostridiales;f__Clostridiaceae;g__Clostridium_sensu_stricto_1;s__unclassified_g__Clostridium_sensu_stricto_1
ASV76	0	0	0	0	0	0	1	0	0	0	d__Bacteria;k__norank_d__Bacteria;p__Firmicutes;c__Clostridia;o__Lachnospirales;f__Lachnospiraceae;g__unclassified_f__Lachnospiraceae;s__unclassified_f__Lachnospiraceae
ASV589	0	0	0	0	0	0	0	0	0	0	d__Bacteria;k__norank_d__Bacteria;p__Firmicutes;c__Clostridia;o__Clostridiales;f__Clostridiaceae;g__Clostridium_sensu_stricto_18;s__Clostridium_sp._mt5
ASV603	0	0	0	0	0	0	0	1	0	0	d__Bacteria;k__norank_d__Bacteria;p__Firmicutes;c__Clostridia;o__Peptostreptococcales-Tissierellales;f__Peptostreptococcaceae;g__Peptoclostridium;s__unclassified_g__Peptoclostridium
ASV293	0	0	0	0	0	0	0	0	0	0	d__Bacteria;k__norank_d__Bacteria;p__Firmicutes;c__Clostridia;o__Clostridiales;f__Clostridiaceae;g__Clostridium_sensu_stricto_7;s__unclassified_g__Clostridium_sensu_stricto_7
ASV455	0	0	0	0	0	0	0	0	0	0	d__Bacteria;k__norank_d__Bacteria;p__Actinobacteriota;c__Actinobacteria;o__Micrococcales;f__Brevibacteriaceae;g__Brevibacterium;s__unclassified_g__Brevibacterium
ASV111	0	0	0	0	0	0	1	0	0	0	d__Bacteria;k__norank_d__Bacteria;p__unclassified_k__norank_d__Bacteria;c__unclassified_k__norank_d__Bacteria;o__unclassified_k__norank_d__Bacteria;f__unclassified_k__norank_d__Bacteria;g__unclassified_k__norank_d__Bacteria;s__unclassified_k__norank_d__Bacteria
ASV442	0	0	0	0	0	0	0	0	0	0	d__Bacteria;k__norank_d__Bacteria;p__Actinobacteriota;c__Actinobacteria;o__Corynebacteriales;f__Mycobacteriaceae;g__Mycobacterium;s__unclassified_g__Mycobacterium
ASV425	0	0	0	0	0	0	0	0	0	0	d__Bacteria;k__norank_d__Bacteria;p__Bacteroidota;c__Bacteroidia;o__Bacteroidales;f__Bacteroidaceae;g__Bacteroides;s__unclassified_g__Bacteroides
ASV146	0	0	0	0	0	0	0	0	0	0	d__Bacteria;k__norank_d__Bacteria;p__Calditrichota;c__Calditrichia;o__Calditrichales;f__Calditrichaceae;g__Calorithrix;s__bacterium_enrichment_culture_clone_Anammox_9
ASV363	0	0	0	0	0	0	0	0	0	0	d__Bacteria;k__norank_d__Bacteria;p__Firmicutes;c__Bacilli;o__Lactobacillales;f__Lactobacillaceae;g__Lactobacillus;s__unclassified_g__Lactobacillus
ASV16	1	1	1	1	1	1	1	1	1	1	d__Bacteria;k__norank_d__Bacteria;p__Firmicutes;c__Bacilli;o__Lactobacillales;f__Streptococcaceae;g__Streptococcus;s__Streptococcus_thermophilus_TH1435
ASV349	0	0	0	0	0	0	0	0	0	0	d__Bacteria;k__norank_d__Bacteria;p__Firmicutes;c__unclassified_p__Firmicutes;o__unclassified_p__Firmicutes;f__unclassified_p__Firmicutes;g__unclassified_p__Firmicutes;s__unclassified_p__Firmicutes
ASV338	0	0	0	0	0	0	0	0	0	0	d__Bacteria;k__norank_d__Bacteria;p__Firmicutes;c__Bacilli;o__Lactobacillales;f__Streptococcaceae;g__Streptococcus;s__unclassified_g__Streptococcus
ASV100	0	0	0	0	0	0	1	0	0	0	d__Bacteria;k__norank_d__Bacteria;p__Firmicutes;c__Clostridia;o__Lachnospirales;f__Lachnospiraceae;g__unclassified_f__Lachnospiraceae;s__unclassified_f__Lachnospiraceae
ASV88	0	0	0	0	0	0	1	0	0	0	d__Bacteria;k__norank_d__Bacteria;p__Actinobacteriota;c__Actinobacteria;o__Bifidobacteriales;f__Bifidobacteriaceae;g__Bifidobacterium;s__unclassified_g__Bifidobacterium
ASV572	0	0	0	0	0	0	0	0	0	0	d__Bacteria;k__norank_d__Bacteria;p__Firmicutes;c__Clostridia;o__Lachnospirales;f__Lachnospiraceae;g__unclassified_f__Lachnospiraceae;s__unclassified_f__Lachnospiraceae
ASV523	0	0	0	0	0	0	0	0	0	0	d__Bacteria;k__norank_d__Bacteria;p__Firmicutes;c__Clostridia;o__Clostridiales;f__Clostridiaceae;g__Clostridium_sensu_stricto_1;s__unclassified_g__Clostridium_sensu_stricto_1
ASV110	0	0	0	0	0	0	1	0	0	0	d__Bacteria;k__norank_d__Bacteria;p__Firmicutes;c__Clostridia;o__Lachnospirales;f__Lachnospiraceae;g__unclassified_f__Lachnospiraceae;s__unclassified_f__Lachnospiraceae
ASV591	0	0	0	0	0	0	0	0	0	0	d__Bacteria;k__norank_d__Bacteria;p__Firmicutes;c__Clostridia;o__Lachnospirales;f__Lachnospiraceae;g__unclassified_f__Lachnospiraceae;s__unclassified_f__Lachnospiraceae
ASV120	0	0	0	0	0	0	1	0	0	0	d__Bacteria;k__norank_d__Bacteria;p__Firmicutes;c__Bacilli;o__Lactobacillales;f__Lactobacillaceae;g__Pediococcus;s__unclassified_g__Pediococcus
ASV294	0	0	0	0	0	0	0	1	1	1	d__Bacteria;k__norank_d__Bacteria;p__Firmicutes;c__Bacilli;o__Lactobacillales;f__Lactobacillaceae;g__Lactobacillus;s__unclassified_g__Lactobacillus
ASV263	0	0	0	0	0	0	0	0	0	0	d__Bacteria;k__norank_d__Bacteria;p__Firmicutes;c__Clostridia;o__Clostridiales;f__Clostridiaceae;g__Clostridium_sensu_stricto_1;s__unclassified_g__Clostridium_sensu_stricto_1
ASV136	0	0	0	0	0	0	0	0	0	0	d__Bacteria;k__norank_d__Bacteria;p__Chloroflexi;c__Anaerolineae;o__SBR1031;f__norank_o__SBR1031;g__norank_f__norank_o__SBR1031;s__unclassified_g__norank_f__norank_o__SBR1031
ASV575	0	0	0	0	0	0	0	0	0	0	d__Bacteria;k__norank_d__Bacteria;p__Actinobacteriota;c__Coriobacteriia;o__Coriobacteriales;f__Coriobacteriaceae;g__Collinsella;s__unclassified_g__Collinsella
ASV422	0	0	0	0	0	0	0	0	0	0	d__Bacteria;k__norank_d__Bacteria;p__Firmicutes;c__Clostridia;o__Clostridiales;f__Clostridiaceae;g__Clostridium_sensu_stricto_15;s__uncultured_Clostridium_sp._g__Clostridium_sensu_stricto_15
ASV532	0	0	0	0	0	0	0	0	0	0	d__Bacteria;k__norank_d__Bacteria;p__Firmicutes;c__Clostridia;o__Oscillospirales;f__Butyricicoccaceae;g__unclassified_f__Butyricicoccaceae;s__unclassified_f__Butyricicoccaceae
ASV131	0	0	0	0	0	0	0	0	1	1	d__Bacteria;k__norank_d__Bacteria;p__Firmicutes;c__Bacilli;o__Lactobacillales;f__Lactobacillaceae;g__Lactobacillus;s__Lactobacillus_dextrinicus
ASV244	0	0	0	0	0	0	0	0	0	0	d__Bacteria;k__norank_d__Bacteria;p__Actinobacteriota;c__Actinobacteria;o__Bifidobacteriales;f__Bifidobacteriaceae;g__Bifidobacterium;s__unclassified_g__Bifidobacterium
ASV253	0	0	0	0	0	0	0	0	0	0	d__Bacteria;k__norank_d__Bacteria;p__Firmicutes;c__Bacilli;o__Lactobacillales;f__Lactobacillaceae;g__Lactobacillus;s__Lactobacillus_coleohominis
ASV393	0	0	0	0	0	0	0	0	0	0	d__Bacteria;k__norank_d__Bacteria;p__Fusobacteriota;c__Fusobacteriia;o__Fusobacteriales;f__Fusobacteriaceae;g__Fusobacterium;s__Fusobacterium_sp._RMA_1065
ASV277	0	0	0	0	0	0	0	0	0	0	d__Bacteria;k__norank_d__Bacteria;p__Firmicutes;c__Bacilli;o__Lactobacillales;f__Lactobacillaceae;g__Lactobacillus;s__unclassified_g__Lactobacillus
ASV319	0	0	0	0	0	0	0	0	0	0	d__Bacteria;k__norank_d__Bacteria;p__Firmicutes;c__Clostridia;o__Clostridia_UCG-014;f__norank_o__Clostridia_UCG-014;g__norank_f__norank_o__Clostridia_UCG-014;s__uncultured_organism_g__norank_f__norank_o__Clostridia_UCG-014
ASV239	0	1	0	0	0	0	0	0	0	0	d__Bacteria;k__norank_d__Bacteria;p__Firmicutes;c__Bacilli;o__Lactobacillales;f__Enterococcaceae;g__Enterococcus;s__unclassified_g__Enterococcus
ASV457	1	0	0	0	0	0	0	0	0	0	d__Bacteria;k__norank_d__Bacteria;p__Firmicutes;c__Clostridia;o__Lachnospirales;f__Lachnospiraceae;g__unclassified_f__Lachnospiraceae;s__unclassified_f__Lachnospiraceae
ASV247	0	0	0	0	0	0	0	0	0	0	d__Bacteria;k__norank_d__Bacteria;p__Firmicutes;c__Bacilli;o__Lactobacillales;f__Lactobacillaceae;g__Lactobacillus;s__Lactobacillus_ingluviei
ASV182	0	0	0	0	0	0	0	0	0	0	d__Bacteria;k__norank_d__Bacteria;p__Chloroflexi;c__Chloroflexia;o__Thermomicrobiales;f__AKYG1722;g__norank_f__AKYG1722;s__uncultured_soil_bacterium_g__norank_f__AKYG1722
ASV35	1	1	1	1	1	0	1	1	1	1	d__Bacteria;k__norank_d__Bacteria;p__Firmicutes;c__Clostridia;o__Oscillospirales;f__Oscillospiraceae;g__Flavonifractor;s__unclassified_g__Flavonifractor
ASV243	0	0	0	0	0	0	0	0	0	0	d__Bacteria;k__norank_d__Bacteria;p__Firmicutes;c__Negativicutes;o__Veillonellales-Selenomonadales;f__Veillonellaceae;g__Veillonella;s__Veillonella_sp._R-32
ASV298	0	0	0	0	0	0	0	0	0	0	d__Bacteria;k__norank_d__Bacteria;p__Firmicutes;c__Clostridia;o__Clostridiales;f__Clostridiaceae;g__Clostridium_sensu_stricto_1;s__unclassified_g__Clostridium_sensu_stricto_1
ASV242	0	0	0	0	0	0	0	0	0	1	d__Bacteria;k__norank_d__Bacteria;p__Firmicutes;c__Bacilli;o__unclassified_c__Bacilli;f__unclassified_c__Bacilli;g__unclassified_c__Bacilli;s__unclassified_c__Bacilli
ASV623	0	0	0	0	0	0	0	1	0	0	d__Bacteria;k__norank_d__Bacteria;p__Firmicutes;c__Clostridia;o__Clostridiales;f__Clostridiaceae;g__Clostridium_sensu_stricto_13;s__unclassified_g__Clostridium_sensu_stricto_13
ASV17	1	0	1	1	1	0	1	1	0	0	d__Bacteria;k__norank_d__Bacteria;p__Firmicutes;c__Clostridia;o__Lachnospirales;f__Lachnospiraceae;g__Ruminococcus_gauvreauii_group;s__unclassified_g__Ruminococcus_gauvreauii_group
ASV87	0	0	0	0	0	0	1	1	0	1	d__Bacteria;k__norank_d__Bacteria;p__Actinobacteriota;c__Coriobacteriia;o__Coriobacteriales;f__Eggerthellaceae;g__norank_f__Eggerthellaceae;s__unclassified_g__norank_f__Eggerthellaceae
ASV61	0	0	0	0	0	0	1	0	0	0	d__Bacteria;k__norank_d__Bacteria;p__Firmicutes;c__Clostridia;o__Oscillospirales;f__Eubacterium_coprostanoligenes_group;g__norank_f__Eubacterium_coprostanoligenes_group;s__unclassified_g__norank_f__Eubacterium_coprostanoligenes_group
ASV382	0	0	0	0	0	0	0	0	0	0	d__Bacteria;k__norank_d__Bacteria;p__Firmicutes;c__Bacilli;o__Lactobacillales;f__Streptococcaceae;g__Lactococcus;s__unclassified_g__Lactococcus
ASV170	0	0	0	0	0	0	0	0	0	0	d__Bacteria;k__norank_d__Bacteria;p__Chloroflexi;c__OLB14;o__norank_c__OLB14;f__norank_o__norank_c__OLB14;g__norank_f__norank_o__norank_c__OLB14;s__unclassified_g__norank_f__norank_o__norank_c__OLB14
ASV148	0	0	0	0	0	0	0	0	0	0	d__Bacteria;k__norank_d__Bacteria;p__Nitrospirota;c__Nitrospiria;o__Nitrospirales;f__Nitrospiraceae;g__Nitrospira;s__Nitrospira_sp._OLB3
ASV560	0	0	0	0	0	0	0	0	0	0	d__Bacteria;k__norank_d__Bacteria;p__Firmicutes;c__Clostridia;o__Clostridiales;f__unclassified_o__Clostridiales;g__unclassified_o__Clostridiales;s__unclassified_o__Clostridiales
ASV416	0	0	0	0	0	0	0	0	0	0	d__Bacteria;k__norank_d__Bacteria;p__Firmicutes;c__Bacilli;o__Erysipelotrichales;f__Erysipelotrichaceae;g__Allobaculum;s__unclassified_g__Allobaculum
ASV306	0	0	0	0	0	0	0	0	0	0	d__Bacteria;k__norank_d__Bacteria;p__Actinobacteriota;c__Coriobacteriia;o__Coriobacteriales;f__Eggerthellaceae;g__Slackia;s__Slackia_piriformis
ASV288	0	0	0	0	0	0	0	0	0	0	d__Bacteria;k__norank_d__Bacteria;p__Actinobacteriota;c__Actinobacteria;o__Bifidobacteriales;f__Bifidobacteriaceae;g__Bifidobacterium;s__unclassified_g__Bifidobacterium
ASV554	0	0	0	0	0	0	0	0	0	0	d__Bacteria;k__norank_d__Bacteria;p__Firmicutes;c__Clostridia;o__Clostridiales;f__Clostridiaceae;g__Clostridium_sensu_stricto_1;s__unclassified_g__Clostridium_sensu_stricto_1
ASV578	0	0	0	0	0	0	0	0	0	0	d__Bacteria;k__norank_d__Bacteria;p__Firmicutes;c__Bacilli;o__Erysipelotrichales;f__Erysipelotrichaceae;g__Clostridium_innocuum_group;s__unclassified_g__Clostridium_innocuum_group
ASV336	0	0	0	0	0	0	0	0	0	0	d__Bacteria;k__norank_d__Bacteria;p__Firmicutes;c__Clostridia;o__Clostridiales;f__Clostridiaceae;g__Clostridium_sensu_stricto_1;s__Clostridium_sp._ND2
ASV640	0	0	0	0	0	0	0	0	0	1	d__Bacteria;k__norank_d__Bacteria;p__unclassified_k__norank_d__Bacteria;c__unclassified_k__norank_d__Bacteria;o__unclassified_k__norank_d__Bacteria;f__unclassified_k__norank_d__Bacteria;g__unclassified_k__norank_d__Bacteria;s__unclassified_k__norank_d__Bacteria
ASV577	0	0	0	0	0	0	0	0	0	0	d__Bacteria;k__norank_d__Bacteria;p__Firmicutes;c__Clostridia;o__Lachnospirales;f__Lachnospiraceae;g__unclassified_f__Lachnospiraceae;s__unclassified_f__Lachnospiraceae
ASV550	0	0	0	0	0	0	0	0	1	0	d__Bacteria;k__norank_d__Bacteria;p__Bacteroidota;c__Bacteroidia;o__Bacteroidales;f__Bacteroidaceae;g__Bacteroides;s__unclassified_g__Bacteroides
ASV212	0	1	0	0	0	0	0	0	0	0	d__Bacteria;k__norank_d__Bacteria;p__Firmicutes;c__Negativicutes;o__Veillonellales-Selenomonadales;f__Veillonellaceae;g__Veillonella;s__unclassified_g__Veillonella
ASV152	0	0	0	0	0	0	0	0	1	0	d__Bacteria;k__norank_d__Bacteria;p__Firmicutes;c__Bacilli;o__Lactobacillales;f__Lactobacillaceae;g__Lactobacillus;s__unclassified_g__Lactobacillus
ASV169	0	0	0	0	0	0	0	0	0	0	d__Bacteria;k__norank_d__Bacteria;p__Planctomycetota;c__Brocadiae;o__Brocadiales;f__Brocadiaceae;g__Candidatus_Kuenenia;s__unclassified_g__Candidatus_Kuenenia
ASV92	0	0	0	0	0	0	1	0	0	0	d__Bacteria;k__norank_d__Bacteria;p__Firmicutes;c__Clostridia;o__Peptostreptococcales-Tissierellales;f__Peptostreptococcaceae;g__Peptostreptococcus;s__unclassified_g__Peptostreptococcus
ASV524	0	0	0	0	0	0	0	0	0	0	d__Bacteria;k__norank_d__Bacteria;p__Actinobacteriota;c__Coriobacteriia;o__Coriobacteriales;f__Coriobacteriaceae;g__Collinsella;s__unclassified_g__Collinsella
ASV611	0	0	0	0	0	0	0	1	0	0	d__Bacteria;k__norank_d__Bacteria;p__unclassified_k__norank_d__Bacteria;c__unclassified_k__norank_d__Bacteria;o__unclassified_k__norank_d__Bacteria;f__unclassified_k__norank_d__Bacteria;g__unclassified_k__norank_d__Bacteria;s__unclassified_k__norank_d__Bacteria
ASV534	0	0	0	0	0	0	0	0	0	0	d__Bacteria;k__norank_d__Bacteria;p__Firmicutes;c__Negativicutes;o__Veillonellales-Selenomonadales;f__Veillonellaceae;g__unclassified_f__Veillonellaceae;s__unclassified_f__Veillonellaceae
ASV585	0	0	0	0	0	0	0	0	0	0	d__Bacteria;k__norank_d__Bacteria;p__Firmicutes;c__Bacilli;o__unclassified_c__Bacilli;f__unclassified_c__Bacilli;g__unclassified_c__Bacilli;s__unclassified_c__Bacilli
ASV531	0	0	0	0	0	0	0	0	0	0	d__Bacteria;k__norank_d__Bacteria;p__Proteobacteria;c__Alphaproteobacteria;o__Rhodobacterales;f__Rhodobacteraceae;g__Paracoccus;s__unclassified_g__Paracoccus
ASV410	0	0	0	0	0	0	0	0	0	0	d__Bacteria;k__norank_d__Bacteria;p__Bacteroidota;c__Bacteroidia;o__Bacteroidales;f__Muribaculaceae;g__norank_f__Muribaculaceae;s__unclassified_g__norank_f__Muribaculaceae
ASV545	0	0	0	0	0	0	0	0	1	0	d__Bacteria;k__norank_d__Bacteria;p__Firmicutes;c__Bacilli;o__Lactobacillales;f__Streptococcaceae;g__Streptococcus;s__unclassified_g__Streptococcus
ASV254	0	0	0	0	0	0	0	0	0	0	d__Bacteria;k__norank_d__Bacteria;p__Firmicutes;c__Bacilli;o__Lactobacillales;f__Lactobacillaceae;g__Lactobacillus;s__Lactobacillus_ingluviei
ASV581	0	0	0	0	0	0	0	0	0	0	d__Bacteria;k__norank_d__Bacteria;p__Actinobacteriota;c__Actinobacteria;o__Micrococcales;f__Micrococcaceae;g__Rothia;s__unclassified_g__Rothia
ASV156	0	0	0	0	0	0	0	0	0	0	d__Bacteria;k__norank_d__Bacteria;p__Proteobacteria;c__Alphaproteobacteria;o__Acetobacterales;f__Acetobacteraceae;g__Roseomonas;s__unclassified_g__Roseomonas
ASV241	0	0	0	0	0	0	0	0	0	0	d__Bacteria;k__norank_d__Bacteria;p__Actinobacteriota;c__Actinobacteria;o__Bifidobacteriales;f__Bifidobacteriaceae;g__Bifidobacterium;s__unclassified_g__Bifidobacterium
ASV161	0	0	0	0	0	0	0	0	0	0	d__Bacteria;k__norank_d__Bacteria;p__Acidobacteriota;c__Vicinamibacteria;o__Vicinamibacterales;f__Vicinamibacteraceae;g__norank_f__Vicinamibacteraceae;s__unclassified_g__norank_f__Vicinamibacteraceae
ASV398	0	0	0	0	0	0	0	0	0	0	d__Bacteria;k__norank_d__Bacteria;p__Actinobacteriota;c__Coriobacteriia;o__Coriobacteriales;f__Coriobacteriaceae;g__Collinsella;s__unclassified_g__Collinsella
ASV377	0	0	0	0	0	0	0	0	0	0	d__Bacteria;k__norank_d__Bacteria;p__Firmicutes;c__Bacilli;o__Lactobacillales;f__Lactobacillaceae;g__Lactobacillus;s__unclassified_g__Lactobacillus
ASV215	0	1	0	0	0	0	0	0	0	0	d__Bacteria;k__norank_d__Bacteria;p__Firmicutes;c__Negativicutes;o__Veillonellales-Selenomonadales;f__Veillonellaceae;g__Veillonella;s__unclassified_g__Veillonella
ASV264	0	0	0	0	0	0	0	0	0	0	d__Bacteria;k__norank_d__Bacteria;p__Actinobacteriota;c__Coriobacteriia;o__Coriobacteriales;f__Coriobacteriaceae;g__Enorma;s__unclassified_g__Enorma
ASV633	0	0	0	0	0	0	0	0	0	1	d__Bacteria;k__norank_d__Bacteria;p__Firmicutes;c__Bacilli;o__unclassified_c__Bacilli;f__unclassified_c__Bacilli;g__unclassified_c__Bacilli;s__unclassified_c__Bacilli
ASV491	1	0	0	0	0	0	0	0	0	0	d__Bacteria;k__norank_d__Bacteria;p__Proteobacteria;c__Gammaproteobacteria;o__Enterobacterales;f__Enterobacteriaceae;g__Escherichia-Shigella;s__unclassified_g__Escherichia-Shigella
ASV206	0	1	0	0	0	0	0	0	0	0	d__Bacteria;k__norank_d__Bacteria;p__Firmicutes;c__Clostridia;o__Lachnospirales;f__Lachnospiraceae;g__unclassified_f__Lachnospiraceae;s__unclassified_f__Lachnospiraceae
ASV635	0	0	0	0	0	0	0	0	0	1	d__Bacteria;k__norank_d__Bacteria;p__Firmicutes;c__Bacilli;o__Lactobacillales;f__Enterococcaceae;g__Enterococcus;s__unclassified_g__Enterococcus
ASV217	0	1	1	0	0	0	0	0	0	0	d__Bacteria;k__norank_d__Bacteria;p__Firmicutes;c__Bacilli;o__Erysipelotrichales;f__Erysipelotrichaceae;g__Turicibacter;s__unclassified_g__Turicibacter
ASV295	0	0	0	0	0	0	0	0	0	0	d__Bacteria;k__norank_d__Bacteria;p__Firmicutes;c__Clostridia;o__Lachnospirales;f__Lachnospiraceae;g__unclassified_f__Lachnospiraceae;s__unclassified_f__Lachnospiraceae
ASV199	0	0	0	0	0	0	0	0	0	0	d__Bacteria;k__norank_d__Bacteria;p__Chloroflexi;c__Chloroflexia;o__Thermomicrobiales;f__JG30-KF-CM45;g__norank_f__JG30-KF-CM45;s__unclassified_g__norank_f__JG30-KF-CM45
ASV78	0	0	0	0	0	0	1	1	1	1	d__Bacteria;k__norank_d__Bacteria;p__Firmicutes;c__Bacilli;o__Bacillales;f__Bacillaceae;g__Bacillus;s__unclassified_g__Bacillus
ASV597	0	0	0	0	0	0	0	1	0	0	d__Bacteria;k__norank_d__Bacteria;p__Actinobacteriota;c__Coriobacteriia;o__Coriobacteriales;f__Coriobacteriaceae;g__Collinsella;s__unclassified_g__Collinsella
ASV391	0	0	0	0	0	0	0	0	0	0	d__Bacteria;k__norank_d__Bacteria;p__Proteobacteria;c__Gammaproteobacteria;o__Enterobacterales;f__unclassified_o__Enterobacterales;g__unclassified_o__Enterobacterales;s__unclassified_o__Enterobacterales
ASV326	0	0	0	0	0	0	0	0	0	0	d__Bacteria;k__norank_d__Bacteria;p__Firmicutes;c__Bacilli;o__Erysipelotrichales;f__Erysipelotrichaceae;g__unclassified_f__Erysipelotrichaceae;s__unclassified_f__Erysipelotrichaceae
ASV569	0	0	0	0	0	0	0	0	0	0	d__Bacteria;k__norank_d__Bacteria;p__Firmicutes;c__Bacilli;o__Lactobacillales;f__Enterococcaceae;g__Enterococcus;s__unclassified_g__Enterococcus
ASV402	0	0	0	0	0	0	0	0	0	0	d__Bacteria;k__norank_d__Bacteria;p__Firmicutes;c__Clostridia;o__Clostridiales;f__Clostridiaceae;g__Clostridium_sensu_stricto_1;s__unclassified_g__Clostridium_sensu_stricto_1
ASV77	1	1	1	0	1	1	1	1	1	1	d__Bacteria;k__norank_d__Bacteria;p__Actinobacteriota;c__Actinobacteria;o__Micrococcales;f__Micrococcaceae;g__Rothia;s__unclassified_g__Rothia
ASV96	0	0	0	0	0	0	1	1	0	0	d__Bacteria;k__norank_d__Bacteria;p__Desulfobacterota;c__Desulfovibrionia;o__Desulfovibrionales;f__Desulfovibrionaceae;g__Bilophila;s__unclassified_g__Bilophila
ASV31	0	0	0	1	0	0	0	0	0	0	d__Bacteria;k__norank_d__Bacteria;p__Firmicutes;c__Bacilli;o__Lactobacillales;f__Enterococcaceae;g__Enterococcus;s__unclassified_g__Enterococcus
ASV73	0	0	0	0	0	0	1	1	0	0	d__Bacteria;k__norank_d__Bacteria;p__Fusobacteriota;c__Fusobacteriia;o__Fusobacteriales;f__Fusobacteriaceae;g__Fusobacterium;s__unclassified_g__Fusobacterium
ASV40	1	1	1	1	1	0	0	0	0	0	d__Bacteria;k__norank_d__Bacteria;p__Firmicutes;c__Clostridia;o__Lachnospirales;f__Lachnospiraceae;g__Lachnoclostridium;s__unclassified_g__Lachnoclostridium
ASV557	0	0	0	0	0	0	0	0	0	0	d__Bacteria;k__norank_d__Bacteria;p__Firmicutes;c__Clostridia;o__Lachnospirales;f__Lachnospiraceae;g__unclassified_f__Lachnospiraceae;s__unclassified_f__Lachnospiraceae
ASV626	0	0	0	0	0	0	0	0	0	1	d__Bacteria;k__norank_d__Bacteria;p__Bacteroidota;c__Bacteroidia;o__Bacteroidales;f__Bacteroidaceae;g__Bacteroides;s__unclassified_g__Bacteroides
ASV51	0	0	0	1	0	0	0	0	0	0	d__Bacteria;k__norank_d__Bacteria;p__Firmicutes;c__Clostridia;o__Oscillospirales;f__Ruminococcaceae;g__Harryflintia;s__unclassified_g__Harryflintia
ASV250	0	0	0	0	0	0	0	0	0	1	d__Bacteria;k__norank_d__Bacteria;p__Firmicutes;c__Bacilli;o__Lactobacillales;f__Lactobacillaceae;g__Lactobacillus;s__unclassified_g__Lactobacillus
ASV248	0	0	0	0	0	0	0	1	1	1	d__Bacteria;k__norank_d__Bacteria;p__Firmicutes;c__Clostridia;o__Peptostreptococcales-Tissierellales;f__Peptostreptococcaceae;g__Peptostreptococcus;s__uncultured_bacterium_g__Peptostreptococcus
ASV266	0	0	0	0	0	0	0	0	0	0	d__Bacteria;k__norank_d__Bacteria;p__Firmicutes;c__Bacilli;o__Lactobacillales;f__Lactobacillaceae;g__Lactobacillus;s__unclassified_g__Lactobacillus
ASV201	0	0	0	0	0	0	0	0	0	0	d__Bacteria;k__norank_d__Bacteria;p__Firmicutes;c__Clostridia;o__Oscillospirales;f__Ruminococcaceae;g__DTU089;s__unclassified_g__DTU089
ASV34	1	1	1	1	1	0	0	0	0	0	d__Bacteria;k__norank_d__Bacteria;p__Firmicutes;c__Clostridia;o__Oscillospirales;f__Eubacterium_coprostanoligenes_group;g__norank_f__Eubacterium_coprostanoligenes_group;s__uncultured_Clostridiales_bacterium_g__norank_f__Eubacterium_coprostanoligenes_group
ASV527	0	0	0	0	0	0	0	0	0	0	d__Bacteria;k__norank_d__Bacteria;p__Firmicutes;c__Clostridia;o__unclassified_c__Clostridia;f__unclassified_c__Clostridia;g__unclassified_c__Clostridia;s__unclassified_c__Clostridia
ASV193	0	0	0	0	0	0	0	0	0	0	d__Bacteria;k__norank_d__Bacteria;p__Patescibacteria;c__ABY1;o__Candidatus_Kerfeldbacteria;f__norank_o__Candidatus_Kerfeldbacteria;g__norank_f__norank_o__Candidatus_Kerfeldbacteria;s__uncultured_bacterium_g__norank_f__norank_o__Candidatus_Kerfeldbacteria
ASV320	0	0	0	0	0	0	0	0	0	0	d__Bacteria;k__norank_d__Bacteria;p__Firmicutes;c__Bacilli;o__unclassified_c__Bacilli;f__unclassified_c__Bacilli;g__unclassified_c__Bacilli;s__unclassified_c__Bacilli
ASV630	0	0	0	0	0	0	0	0	0	1	d__Bacteria;k__norank_d__Bacteria;p__Firmicutes;c__Clostridia;o__Lachnospirales;f__Lachnospiraceae;g__unclassified_f__Lachnospiraceae;s__unclassified_f__Lachnospiraceae
ASV311	0	0	0	0	0	0	0	0	0	0	d__Bacteria;k__norank_d__Bacteria;p__Fusobacteriota;c__Fusobacteriia;o__Fusobacteriales;f__Fusobacteriaceae;g__Fusobacterium;s__unclassified_g__Fusobacterium
ASV521	0	0	0	0	0	0	0	0	0	0	d__Bacteria;k__norank_d__Bacteria;p__Actinobacteriota;c__Coriobacteriia;o__Coriobacteriales;f__Eggerthellaceae;g__Slackia;s__Slackia_faecicanis
ASV62	0	0	0	0	0	0	1	0	0	0	d__Bacteria;k__norank_d__Bacteria;p__Firmicutes;c__Clostridia;o__Peptostreptococcales-Tissierellales;f__Peptostreptococcaceae;g__Peptoclostridium;s__uncultured_bacterium_g__Peptoclostridium
ASV434	0	0	0	0	0	0	0	0	0	0	d__Bacteria;k__norank_d__Bacteria;p__Actinobacteriota;c__Actinobacteria;o__Micrococcales;f__Dermabacteraceae;g__Brachybacterium;s__unclassified_g__Brachybacterium
ASV447	0	0	0	0	0	0	0	0	0	0	d__Bacteria;k__norank_d__Bacteria;p__Firmicutes;c__Clostridia;o__Clostridiales;f__Clostridiaceae;g__Clostridium_sensu_stricto_1;s__unclassified_g__Clostridium_sensu_stricto_1
ASV116	0	0	0	0	0	0	1	0	0	0	d__Bacteria;k__norank_d__Bacteria;p__Actinobacteriota;c__Actinobacteria;o__Bifidobacteriales;f__Bifidobacteriaceae;g__Bifidobacterium;s__unclassified_g__Bifidobacterium
ASV563	0	0	0	0	0	0	0	0	0	0	d__Bacteria;k__norank_d__Bacteria;p__Firmicutes;c__Clostridia;o__Oscillospirales;f__Ruminococcaceae;g__Negativibacillus;s__unclassified_g__Negativibacillus
ASV133	0	0	0	0	0	1	0	0	0	0	d__Bacteria;k__norank_d__Bacteria;p__Bacteroidota;c__Bacteroidia;o__Bacteroidales;f__Bacteroidaceae;g__Bacteroides;s__unclassified_g__Bacteroides
ASV380	0	0	0	0	0	0	0	0	0	0	d__Bacteria;k__norank_d__Bacteria;p__Firmicutes;c__Clostridia;o__Clostridiales;f__Clostridiaceae;g__Sarcina;s__unclassified_g__Sarcina
ASV105	0	0	0	0	0	0	1	0	0	0	d__Bacteria;k__norank_d__Bacteria;p__Firmicutes;c__Clostridia;o__Peptococcales;f__Peptococcaceae;g__Peptococcus;s__uncultured_bacterium_g__Peptococcus
